# Supplementary material for: Simple Zn(ii) complexes for the production and degradation of polyesters
Source: RSC Adv. 2022 Jan 7;12(3):1416–24. doi: 10.1039/d1ra09087a (PMC8979053; doi:10.1039/d1ra09087a)
Supplement: RA-012-D1RA09087A-s002 [file RA-012-D1RA09087A-s002.cif]

# Electronic Supplementary Material (ESI) for RSC Advances.
# This journal is © The Royal Society of Chemistry 2021

####################################################################### 
# 
# This file contains crystal structure data downloaded from the 
# Cambridge Structural Database (CSD) hosted by the Cambridge 
# Crystallographic Data Centre (CCDC).
# 
# Full information about CCDC data access policies and citation 
# guidelines are available at http://www.ccdc.cam.ac.uk/access/V1 
# 
# Audit and citation data items may have been added by the CCDC. 
# Please retain this information to preserve the provenance of 
# this file and to allow appropriate attribution of the data. 
# 
#######################################################################

data_Zn(1)_2
_database_code_depnum_ccdc_archive 'CCDC 2121321'
loop_
_audit_author_name
_audit_author_address
'Matthew Jones'
;University of Bath
United Kingdom
;
_audit_update_record             
;
2021-11-10 deposited with the CCDC.	2021-12-17 downloaded from the CCDC.
;

_audit_creation_method           SHELXL-2017/1
_shelx_SHELXL_version_number     2017/1
_chemical_name_systematic        ?
_chemical_name_common            ?
_chemical_melting_point          ?
_chemical_formula_moiety         ?
_chemical_formula_sum            'C36 H56 N2 O2 S2 Zn'
_chemical_formula_weight         678.31

loop_
_atom_type_symbol
_atom_type_description
_atom_type_scat_dispersion_real
_atom_type_scat_dispersion_imag
_atom_type_scat_source
C C 0.0181 0.0091 'International Tables Vol C Tables 4.2.6.8 and 6.1.1.4'
H H 0.0000 0.0000 'International Tables Vol C Tables 4.2.6.8 and 6.1.1.4'
N N 0.0311 0.0180 'International Tables Vol C Tables 4.2.6.8 and 6.1.1.4'
O O 0.0492 0.0322 'International Tables Vol C Tables 4.2.6.8 and 6.1.1.4'
S S 0.3331 0.5567 'International Tables Vol C Tables 4.2.6.8 and 6.1.1.4'
Zn Zn -1.5491 0.6778 'International Tables Vol C Tables 4.2.6.8 and 6.1.1.4'

_space_group_crystal_system      monoclinic
_space_group_IT_number           14
_space_group_name_H-M_alt        'P 21/c'
_space_group_name_Hall           '-P 2ybc'

_shelx_space_group_comment       
;
The symmetry employed for this shelxl refinement is uniquely defined
by the following loop, which should always be used as a source of
symmetry information in preference to the above space-group names.
They are only intended as comments.
;

loop_
_space_group_symop_operation_xyz
'x, y, z'
'-x, y+1/2, -z+1/2'
'-x, -y, -z'
'x, -y-1/2, z-1/2'

_cell_length_a                   15.4847(12)
_cell_length_b                   18.6395(6)
_cell_length_c                   13.4320(3)
_cell_angle_alpha                90
_cell_angle_beta                 95.841(3)
_cell_angle_gamma                90
_cell_volume                     3856.7(3)
_cell_formula_units_Z            4
_cell_measurement_temperature    150(2)
_cell_measurement_reflns_used    1680
_cell_measurement_theta_min      4.0610
_cell_measurement_theta_max      44.7140

_exptl_crystal_description       block
_exptl_crystal_colour            yellow
_exptl_crystal_density_meas      ?
_exptl_crystal_density_method    ?
_exptl_crystal_density_diffrn    1.168
_exptl_crystal_F_000             1456
_exptl_transmission_factor_min   ?
_exptl_transmission_factor_max   ?
_exptl_crystal_size_max          0.21
_exptl_crystal_size_mid          0.12
_exptl_crystal_size_min          0.11
_exptl_absorpt_coefficient_mu    2.122
_exptl_absorpt_correction_T_min  0.70048
_exptl_absorpt_correction_T_max  1.00000
_exptl_absorpt_correction_type   multi-scan
_exptl_absorpt_process_details   
;
CrysAlisPro 1.171.39.46 (Rigaku Oxford Diffraction, 2018)
Empirical absorption correction using spherical harmonics,
 implemented in SCALE3 ABSPACK scaling algorithm.
;
_oxdiff_exptl_absorpt_empirical_full_min 0.745
_oxdiff_exptl_absorpt_empirical_full_max 1.325
_oxdiff_exptl_absorpt_empirical_details 
;
Empirical correction (ABSPACK) includes:
- Absorption correction using spherical harmonics
- Frame scaling
;

_diffrn_ambient_temperature      150.01(10)
_diffrn_ambient_environment      N~2~
_diffrn_source                   'micro-focus sealed X-ray tube'
_diffrn_source_type              'SuperNova (Cu) X-ray Source'
_diffrn_radiation_probe          x-ray
_diffrn_radiation_type           'Cu K\a'
_diffrn_radiation_wavelength     1.54184
_diffrn_radiation_monochromator  mirror
_diffrn_measurement_device       'four-circle diffractometer'
_diffrn_measurement_device_type  'SuperNova, Dual, Cu at home/near, EosS2'
_diffrn_detector                 'CCD plate'
_diffrn_detector_type            EosS2
_diffrn_detector_area_resol_mean 8.1150
_diffrn_reflns_number            25585
_diffrn_reflns_av_unetI/netI     0.0576
_diffrn_reflns_av_R_equivalents  0.0624
_diffrn_reflns_limit_h_min       -18
_diffrn_reflns_limit_h_max       18
_diffrn_reflns_limit_k_min       -21
_diffrn_reflns_limit_k_max       22
_diffrn_reflns_limit_l_min       -16
_diffrn_reflns_limit_l_max       13
_diffrn_reflns_theta_min         2.869
_diffrn_reflns_theta_max         70.066
_diffrn_reflns_theta_full        67.684
_diffrn_measured_fraction_theta_max 1.000
_diffrn_measured_fraction_theta_full 1.000
_diffrn_reflns_Laue_measured_fraction_max 1.000
_diffrn_reflns_Laue_measured_fraction_full 1.000
_diffrn_reflns_point_group_measured_fraction_max 1.000
_diffrn_reflns_point_group_measured_fraction_full 1.000
_reflns_number_total             7324
_reflns_number_gt                6055
_reflns_threshold_expression     'I > 2\s(I)'
_reflns_Friedel_coverage         0.000
_reflns_Friedel_fraction_max     .
_reflns_Friedel_fraction_full    .

_reflns_special_details          
;
 Reflections were merged by SHELXL according to the crystal
 class for the calculation of statistics and refinement.
 
 _reflns_Friedel_fraction is defined as the number of unique
 Friedel pairs measured divided by the number that would be
 possible theoretically, ignoring centric projections and
 systematic absences.
;

_computing_data_collection       'CrysAlisPro 1.171.41.112a (Rigaku OD, 2021)'
_computing_cell_refinement       'CrysAlisPro 1.171.41.112a (Rigaku OD, 2021)'
_computing_data_reduction        'CrysAlisPro 1.171.41.112a (Rigaku OD, 2021)'
_computing_structure_solution    'SHELXT 2014/5 (Sheldrick, 2014)'
_computing_structure_refinement  
;
 SHELXL-2018/3 (Sheldrick, 2018)
 Sheldrick GM (2008) Acta Crystallogr A64:112--122 and 
 C. B. H\"ubschle, G. M. Sheldrick and B. Dittrich
 ShelXle: a Qt graphical user interface for SHELXL
 J. Appl. Cryst., 44, (2011) 1281-1284.
;
_computing_molecular_graphics    
'ORTEP3 for Windows - Farrugia, L. J. J. Appl. Crystallogr. 1997, 30, 565'

_computing_publication_material  
;
 'WinGX publication routines, Farrugia, 
 L. J., J. Appl. Crystallogr., 1999, 32, 837-838
;
_refine_special_details          ?
_refine_ls_structure_factor_coef Fsqd
_refine_ls_matrix_type           full
_refine_ls_weighting_scheme      calc
_refine_ls_weighting_details     
'w=1/[\s^2^(Fo^2^)+(0.0952P)^2^+4.2599P] where P=(Fo^2^+2Fc^2^)/3'
_atom_sites_solution_primary     ?
_atom_sites_solution_secondary   ?
_atom_sites_solution_hydrogens   geom
_refine_ls_hydrogen_treatment    constr
_refine_ls_extinction_method     none
_refine_ls_extinction_coef       .
_refine_ls_number_reflns         7324
_refine_ls_number_parameters     402
_refine_ls_number_restraints     0
_refine_ls_R_factor_all          0.0710
_refine_ls_R_factor_gt           0.0603
_refine_ls_wR_factor_ref         0.1751
_refine_ls_wR_factor_gt          0.1663
_refine_ls_goodness_of_fit_ref   1.048
_refine_ls_restrained_S_all      1.048
_refine_ls_shift/su_max          0.001
_refine_ls_shift/su_mean         0.000

loop_
_atom_site_label
_atom_site_type_symbol
_atom_site_fract_x
_atom_site_fract_y
_atom_site_fract_z
_atom_site_U_iso_or_equiv
_atom_site_adp_type
_atom_site_occupancy
_atom_site_site_symmetry_order
_atom_site_calc_flag
_atom_site_refinement_flags_posn
_atom_site_refinement_flags_adp
_atom_site_refinement_flags_occupancy
_atom_site_disorder_assembly
_atom_site_disorder_group
Zn1 Zn 0.70393(3) 0.72843(2) 0.51559(3) 0.01939(14) Uani 1 1 d . . . . .
S1 S 0.82781(10) 0.55293(7) 0.67843(8) 0.0560(4) Uani 1 1 d . . . . .
O1 O 0.58895(14) 0.71407(12) 0.45584(16) 0.0219(5) Uani 1 1 d . . . . .
N1 N 0.68949(18) 0.68322(14) 0.64700(19) 0.0201(5) Uani 1 1 d . . . . .
C1 C 0.5292(2) 0.67425(15) 0.4921(2) 0.0189(6) Uani 1 1 d . . . . .
S2 S 0.59814(6) 0.94450(5) 0.42076(6) 0.0329(2) Uani 1 1 d . . . . .
O2 O 0.80275(14) 0.70292(11) 0.44743(17) 0.0215(4) Uani 1 1 d . . . . .
N2 N 0.73808(17) 0.83105(14) 0.53992(19) 0.0192(5) Uani 1 1 d . . . . .
C2 C 0.5407(2) 0.64424(16) 0.5910(2) 0.0182(6) Uani 1 1 d . . . . .
C3 C 0.4746(2) 0.60253(16) 0.6268(2) 0.0199(6) Uani 1 1 d . . . . .
H3 H 0.483835 0.583280 0.692460 0.024 Uiso 1 1 calc R U . . .
C4 C 0.3975(2) 0.58855(16) 0.5709(2) 0.0209(6) Uani 1 1 d . . . . .
C5 C 0.3878(2) 0.61769(17) 0.4733(2) 0.0225(6) Uani 1 1 d . . . . .
H5 H 0.335718 0.607450 0.432131 0.027 Uiso 1 1 calc R U . . .
C6 C 0.4492(2) 0.66016(17) 0.4336(2) 0.0206(6) Uani 1 1 d . . . . .
C7 C 0.3264(2) 0.54138(17) 0.6069(3) 0.0240(7) Uani 1 1 d . . . . .
C8 C 0.3321(3) 0.46665(19) 0.5606(3) 0.0371(9) Uani 1 1 d . . . . .
H8A H 0.326208 0.470718 0.487503 0.056 Uiso 1 1 calc R U . . .
H8B H 0.285439 0.436354 0.581386 0.056 Uiso 1 1 calc R U . . .
H8C H 0.388413 0.445069 0.583339 0.056 Uiso 1 1 calc R U . . .
C9 C 0.3376(3) 0.5328(2) 0.7204(3) 0.0350(8) Uani 1 1 d . . . . .
H9A H 0.392217 0.507644 0.740455 0.053 Uiso 1 1 calc R U . . .
H9B H 0.289022 0.505009 0.741598 0.053 Uiso 1 1 calc R U . . .
H9C H 0.338941 0.580236 0.751942 0.053 Uiso 1 1 calc R U . . .
C10 C 0.2367(2) 0.5736(2) 0.5761(3) 0.0391(9) Uani 1 1 d . . . . .
H10A H 0.234319 0.622532 0.602407 0.059 Uiso 1 1 calc R U . . .
H10B H 0.192118 0.544187 0.603212 0.059 Uiso 1 1 calc R U . . .
H10C H 0.226148 0.574733 0.502920 0.059 Uiso 1 1 calc R U . . .
C11 C 0.4317(2) 0.6917(2) 0.3270(2) 0.0263(7) Uani 1 1 d . . . . .
C12 C 0.5000(3) 0.6658(2) 0.2607(3) 0.0378(9) Uani 1 1 d . . . . .
H12A H 0.497284 0.613442 0.255035 0.057 Uiso 1 1 calc R U . . .
H12B H 0.557780 0.680200 0.290407 0.057 Uiso 1 1 calc R U . . .
H12C H 0.488555 0.687256 0.193988 0.057 Uiso 1 1 calc R U . . .
C13 C 0.4329(3) 0.7743(2) 0.3331(3) 0.0352(8) Uani 1 1 d . . . . .
H13A H 0.420671 0.794402 0.265763 0.053 Uiso 1 1 calc R U . . .
H13B H 0.490146 0.790411 0.362323 0.053 Uiso 1 1 calc R U . . .
H13C H 0.388524 0.790473 0.375156 0.053 Uiso 1 1 calc R U . . .
C14 C 0.3423(3) 0.6700(3) 0.2759(3) 0.0429(10) Uani 1 1 d . . . . .
H14A H 0.296838 0.688135 0.314913 0.064 Uiso 1 1 calc R U . . .
H14B H 0.338605 0.617528 0.271850 0.064 Uiso 1 1 calc R U . . .
H14C H 0.334449 0.690294 0.208305 0.064 Uiso 1 1 calc R U . . .
C15 C 0.6168(2) 0.65212(16) 0.6606(2) 0.0203(6) Uani 1 1 d . . . . .
H15 H 0.613512 0.631871 0.724973 0.024 Uiso 1 1 calc R U . . .
C16 C 0.7577(2) 0.68451(18) 0.7308(2) 0.0236(6) Uani 1 1 d . . . . .
H16A H 0.736596 0.660330 0.789255 0.028 Uiso 1 1 calc R U . . .
H16B H 0.771464 0.734894 0.749581 0.028 Uiso 1 1 calc R U . . .
C17 C 0.8395(2) 0.6473(2) 0.7038(3) 0.0342(8) Uani 1 1 d . . . . .
H17A H 0.885723 0.653925 0.759629 0.041 Uiso 1 1 calc R U . . .
H17B H 0.858980 0.671051 0.644102 0.041 Uiso 1 1 calc R U . . .
C18 C 0.8193(3) 0.5175(2) 0.8007(3) 0.0477(10) Uani 1 1 d . . . . .
H18A H 0.871640 0.529732 0.844686 0.072 Uiso 1 1 calc R U . . .
H18B H 0.813201 0.465200 0.796791 0.072 Uiso 1 1 calc R U . . .
H18C H 0.768329 0.538092 0.827794 0.072 Uiso 1 1 calc R U . . .
C19 C 0.87166(19) 0.74194(16) 0.4398(2) 0.0168(6) Uani 1 1 d . . . . .
C20 C 0.9440(2) 0.71179(16) 0.3949(2) 0.0190(6) Uani 1 1 d . . . . .
C21 C 1.0153(2) 0.75451(19) 0.3860(3) 0.0268(7) Uani 1 1 d . . . . .
H21 H 1.062325 0.733995 0.355663 0.032 Uiso 1 1 calc R U . . .
C22 C 1.0240(2) 0.82599(18) 0.4182(3) 0.0282(7) Uani 1 1 d . . . . .
C23 C 0.9556(2) 0.85443(16) 0.4623(2) 0.0210(6) Uani 1 1 d . . . . .
H23 H 0.959546 0.902363 0.486352 0.025 Uiso 1 1 calc R U . . .
C24 C 0.87910(19) 0.81437(16) 0.4730(2) 0.0171(6) Uani 1 1 d . . . . .
C25 C 0.9426(2) 0.63348(17) 0.3596(3) 0.0255(7) Uani 1 1 d . . . . .
C26 C 1.0254(3) 0.6135(2) 0.3112(4) 0.0460(11) Uani 1 1 d . . . . .
H26A H 1.021472 0.563597 0.288305 0.069 Uiso 1 1 calc R U . . .
H26B H 1.076130 0.619065 0.360605 0.069 Uiso 1 1 calc R U . . .
H26C H 1.031417 0.645170 0.254101 0.069 Uiso 1 1 calc R U . . .
C27 C 0.8656(2) 0.62068(18) 0.2802(3) 0.0297(7) Uani 1 1 d . . . . .
H27A H 0.811414 0.633114 0.307903 0.045 Uiso 1 1 calc R U . . .
H27B H 0.864114 0.570054 0.260375 0.045 Uiso 1 1 calc R U . . .
H27C H 0.872157 0.650702 0.221505 0.045 Uiso 1 1 calc R U . . .
C28 C 0.9364(3) 0.58383(19) 0.4492(3) 0.0354(8) Uani 1 1 d . . . . .
H28A H 0.880977 0.591778 0.476795 0.053 Uiso 1 1 calc R U . . .
H28B H 0.984321 0.594115 0.500664 0.053 Uiso 1 1 calc R U . . .
H28C H 0.939960 0.533784 0.427654 0.053 Uiso 1 1 calc R U . . .
C29 C 1.1062(3) 0.8675(2) 0.4011(5) 0.0545(14) Uani 1 1 d . . . . .
C30 C 1.1839(3) 0.8316(3) 0.4567(9) 0.139(5) Uani 1 1 d . . . . .
H30A H 1.180266 0.835459 0.528870 0.208 Uiso 1 1 calc R U . . .
H30B H 1.237073 0.855041 0.439553 0.208 Uiso 1 1 calc R U . . .
H30C H 1.184923 0.780846 0.437639 0.208 Uiso 1 1 calc R U . . .
C31 C 1.1147(6) 0.8690(4) 0.2881(7) 0.136(5) Uani 1 1 d . . . . .
H31A H 1.166712 0.896146 0.275627 0.204 Uiso 1 1 calc R U . . .
H31B H 1.063337 0.891960 0.253191 0.204 Uiso 1 1 calc R U . . .
H31C H 1.119533 0.819799 0.263556 0.204 Uiso 1 1 calc R U . . .
C32 C 1.1020(3) 0.9449(2) 0.4334(4) 0.0514(12) Uani 1 1 d . . . . .
H32A H 1.050938 0.967878 0.397756 0.077 Uiso 1 1 calc R U . . .
H32B H 1.154564 0.969964 0.417866 0.077 Uiso 1 1 calc R U . . .
H32C H 1.097651 0.947061 0.505660 0.077 Uiso 1 1 calc R U . . .
C33 C 0.8131(2) 0.85334(15) 0.5193(2) 0.0178(6) Uani 1 1 d . . . . .
H33 H 0.826741 0.901702 0.536851 0.021 Uiso 1 1 calc R U . . .
C34 C 0.6846(2) 0.88012(18) 0.5921(2) 0.0238(6) Uani 1 1 d . . . . .
H34A H 0.715400 0.926449 0.602656 0.029 Uiso 1 1 calc R U . . .
H34B H 0.676362 0.859942 0.658623 0.029 Uiso 1 1 calc R U . . .
C35 C 0.5961(2) 0.89347(18) 0.5349(2) 0.0254(7) Uani 1 1 d . . . . .
H35A H 0.559357 0.919198 0.579391 0.030 Uiso 1 1 calc R U . . .
H35B H 0.568325 0.846556 0.518236 0.030 Uiso 1 1 calc R U . . .
C36 C 0.6303(3) 1.0305(2) 0.4704(3) 0.0420(9) Uani 1 1 d . . . . .
H36A H 0.591160 1.045172 0.519636 0.063 Uiso 1 1 calc R U . . .
H36B H 0.627488 1.065770 0.415999 0.063 Uiso 1 1 calc R U . . .
H36C H 0.689847 1.027862 0.502772 0.063 Uiso 1 1 calc R U . . .

loop_
_atom_site_aniso_label
_atom_site_aniso_U_11
_atom_site_aniso_U_22
_atom_site_aniso_U_33
_atom_site_aniso_U_23
_atom_site_aniso_U_13
_atom_site_aniso_U_12
Zn1 0.0180(2) 0.0231(2) 0.0189(2) 0.00326(15) 0.01089(16) -0.00254(15)
S1 0.0846(9) 0.0550(6) 0.0268(5) -0.0095(4) -0.0019(5) 0.0372(6)
O1 0.0192(10) 0.0299(11) 0.0180(10) 0.0064(8) 0.0081(8) -0.0048(9)
N1 0.0222(13) 0.0231(12) 0.0163(12) 0.0015(10) 0.0086(10) -0.0023(10)
C1 0.0240(15) 0.0199(13) 0.0152(14) 0.0011(11) 0.0141(12) 0.0000(11)
S2 0.0356(5) 0.0443(5) 0.0205(4) 0.0004(3) 0.0114(3) 0.0078(4)
O2 0.0188(10) 0.0217(10) 0.0262(11) -0.0012(8) 0.0129(9) -0.0038(8)
N2 0.0200(13) 0.0220(12) 0.0176(12) 0.0005(9) 0.0118(10) 0.0006(10)
C2 0.0222(15) 0.0217(13) 0.0135(13) -0.0019(11) 0.0149(11) -0.0015(11)
C3 0.0264(16) 0.0213(13) 0.0150(13) 0.0009(11) 0.0165(12) -0.0007(12)
C4 0.0238(15) 0.0197(13) 0.0219(15) -0.0030(11) 0.0156(12) -0.0041(12)
C5 0.0207(15) 0.0273(15) 0.0207(15) -0.0018(12) 0.0088(12) -0.0024(12)
C6 0.0242(15) 0.0253(14) 0.0143(14) 0.0002(11) 0.0116(12) -0.0001(12)
C7 0.0255(16) 0.0202(14) 0.0291(17) -0.0027(12) 0.0165(13) -0.0064(12)
C8 0.045(2) 0.0274(17) 0.043(2) -0.0084(15) 0.0218(18) -0.0111(16)
C9 0.040(2) 0.0399(19) 0.0286(18) 0.0001(15) 0.0208(16) -0.0157(16)
C10 0.0258(18) 0.043(2) 0.052(2) 0.0098(18) 0.0208(17) -0.0026(16)
C11 0.0256(17) 0.0368(18) 0.0176(15) 0.0047(13) 0.0073(13) -0.0022(14)
C12 0.042(2) 0.059(2) 0.0147(15) 0.0021(15) 0.0141(15) 0.0041(18)
C13 0.042(2) 0.038(2) 0.0279(18) 0.0129(15) 0.0108(16) 0.0040(16)
C14 0.034(2) 0.064(3) 0.0302(19) 0.0103(18) -0.0015(16) -0.0091(19)
C15 0.0271(16) 0.0239(14) 0.0124(13) 0.0022(11) 0.0143(12) 0.0007(12)
C16 0.0257(16) 0.0311(16) 0.0150(14) -0.0004(12) 0.0071(12) -0.0019(13)
C17 0.0291(18) 0.056(2) 0.0190(15) 0.0060(15) 0.0102(14) 0.0100(16)
C18 0.059(3) 0.042(2) 0.045(2) -0.0029(19) 0.021(2) -0.003(2)
C19 0.0175(14) 0.0202(13) 0.0138(12) 0.0019(10) 0.0066(11) 0.0007(11)
C20 0.0171(14) 0.0212(14) 0.0202(14) -0.0009(11) 0.0088(11) 0.0006(11)
C21 0.0199(15) 0.0281(16) 0.0350(18) -0.0054(14) 0.0158(14) -0.0012(13)
C22 0.0197(16) 0.0264(16) 0.0404(19) -0.0058(14) 0.0128(14) -0.0048(13)
C23 0.0214(15) 0.0210(14) 0.0224(14) -0.0032(11) 0.0110(12) -0.0038(12)
C24 0.0178(14) 0.0198(13) 0.0150(13) 0.0000(11) 0.0084(11) -0.0009(11)
C25 0.0237(16) 0.0199(15) 0.0338(18) -0.0044(13) 0.0072(14) 0.0016(12)
C26 0.031(2) 0.0308(18) 0.081(3) -0.019(2) 0.027(2) 0.0019(16)
C27 0.0339(18) 0.0265(16) 0.0294(17) -0.0078(13) 0.0060(15) -0.0012(14)
C28 0.042(2) 0.0219(15) 0.042(2) 0.0035(14) 0.0020(17) 0.0029(15)
C29 0.030(2) 0.037(2) 0.103(4) -0.026(2) 0.039(2) -0.0158(17)
C30 0.020(2) 0.047(3) 0.345(15) -0.031(6) -0.006(5) -0.005(2)
C31 0.166(9) 0.106(6) 0.160(8) -0.065(6) 0.134(8) -0.095(6)
C32 0.033(2) 0.033(2) 0.090(4) -0.013(2) 0.020(2) -0.0133(17)
C33 0.0223(15) 0.0189(13) 0.0136(13) -0.0014(10) 0.0094(11) -0.0009(11)
C34 0.0265(16) 0.0295(16) 0.0183(14) -0.0029(12) 0.0155(12) 0.0013(13)
C35 0.0247(16) 0.0302(16) 0.0235(15) -0.0006(13) 0.0130(13) 0.0015(13)
C36 0.037(2) 0.038(2) 0.052(2) 0.0126(18) 0.0049(18) 0.0021(16)

_geom_special_details            
;
 All esds (except the esd in the dihedral angle between two l.s. planes)
 are estimated using the full covariance matrix.  The cell esds are taken
 into account individually in the estimation of esds in distances, angles
 and torsion angles; correlations between esds in cell parameters are only
 used when they are defined by crystal symmetry.  An approximate (isotropic)
 treatment of cell esds is used for estimating esds involving l.s. planes.
;

loop_
_geom_bond_atom_site_label_1
_geom_bond_atom_site_label_2
_geom_bond_distance
_geom_bond_site_symmetry_2
_geom_bond_publ_flag
Zn1 O1 1.896(2) . ?
Zn1 O2 1.921(2) . ?
Zn1 N1 1.989(3) . ?
Zn1 N2 2.003(3) . ?
S1 C18 1.788(5) . ?
S1 C17 1.797(4) . ?
O1 C1 1.318(4) . ?
N1 C15 1.295(4) . ?
N1 C16 1.463(4) . ?
C1 C6 1.422(4) . ?
C1 C2 1.436(4) . ?
S2 C36 1.788(4) . ?
S2 C35 1.807(3) . ?
O2 C19 1.304(4) . ?
N2 C33 1.290(4) . ?
N2 C34 1.460(4) . ?
C2 C3 1.408(4) . ?
C2 C15 1.436(4) . ?
C3 C4 1.368(5) . ?
C3 H3 0.9500 . ?
C4 C5 1.413(4) . ?
C4 C7 1.526(4) . ?
C5 C6 1.384(4) . ?
C5 H5 0.9500 . ?
C6 C11 1.546(4) . ?
C7 C9 1.524(5) . ?
C7 C10 1.532(5) . ?
C7 C8 1.532(4) . ?
C8 H8A 0.9800 . ?
C8 H8B 0.9800 . ?
C8 H8C 0.9800 . ?
C9 H9A 0.9800 . ?
C9 H9B 0.9800 . ?
C9 H9C 0.9800 . ?
C10 H10A 0.9800 . ?
C10 H10B 0.9800 . ?
C10 H10C 0.9800 . ?
C11 C12 1.529(5) . ?
C11 C14 1.536(5) . ?
C11 C13 1.541(5) . ?
C12 H12A 0.9800 . ?
C12 H12B 0.9800 . ?
C12 H12C 0.9800 . ?
C13 H13A 0.9800 . ?
C13 H13B 0.9800 . ?
C13 H13C 0.9800 . ?
C14 H14A 0.9800 . ?
C14 H14B 0.9800 . ?
C14 H14C 0.9800 . ?
C15 H15 0.9500 . ?
C16 C17 1.520(5) . ?
C16 H16A 0.9900 . ?
C16 H16B 0.9900 . ?
C17 H17A 0.9900 . ?
C17 H17B 0.9900 . ?
C18 H18A 0.9800 . ?
C18 H18B 0.9800 . ?
C18 H18C 0.9800 . ?
C19 C24 1.423(4) . ?
C19 C20 1.439(4) . ?
C20 C21 1.377(4) . ?
C20 C25 1.534(4) . ?
C21 C22 1.403(5) . ?
C21 H21 0.9500 . ?
C22 C23 1.371(5) . ?
C22 C29 1.526(5) . ?
C23 C24 1.420(4) . ?
C23 H23 0.9500 . ?
C24 C33 1.445(4) . ?
C25 C28 1.529(5) . ?
C25 C27 1.535(5) . ?
C25 C26 1.542(5) . ?
C26 H26A 0.9800 . ?
C26 H26B 0.9800 . ?
C26 H26C 0.9800 . ?
C27 H27A 0.9800 . ?
C27 H27B 0.9800 . ?
C27 H27C 0.9800 . ?
C28 H28A 0.9800 . ?
C28 H28B 0.9800 . ?
C28 H28C 0.9800 . ?
C29 C30 1.507(9) . ?
C29 C32 1.509(5) . ?
C29 C31 1.537(10) . ?
C30 H30A 0.9800 . ?
C30 H30B 0.9800 . ?
C30 H30C 0.9800 . ?
C31 H31A 0.9800 . ?
C31 H31B 0.9800 . ?
C31 H31C 0.9800 . ?
C32 H32A 0.9800 . ?
C32 H32B 0.9800 . ?
C32 H32C 0.9800 . ?
C33 H33 0.9500 . ?
C34 C35 1.521(5) . ?
C34 H34A 0.9900 . ?
C34 H34B 0.9900 . ?
C35 H35A 0.9900 . ?
C35 H35B 0.9900 . ?
C36 H36A 0.9800 . ?
C36 H36B 0.9800 . ?
C36 H36C 0.9800 . ?

loop_
_geom_angle_atom_site_label_1
_geom_angle_atom_site_label_2
_geom_angle_atom_site_label_3
_geom_angle
_geom_angle_site_symmetry_1
_geom_angle_site_symmetry_3
_geom_angle_publ_flag
O1 Zn1 O2 121.50(10) . . ?
O1 Zn1 N1 97.49(10) . . ?
O2 Zn1 N1 119.01(10) . . ?
O1 Zn1 N2 115.15(10) . . ?
O2 Zn1 N2 95.98(10) . . ?
N1 Zn1 N2 108.15(10) . . ?
C18 S1 C17 101.69(19) . . ?
C1 O1 Zn1 126.0(2) . . ?
C15 N1 C16 118.0(3) . . ?
C15 N1 Zn1 119.5(2) . . ?
C16 N1 Zn1 122.5(2) . . ?
O1 C1 C6 120.3(3) . . ?
O1 C1 C2 122.4(3) . . ?
C6 C1 C2 117.3(3) . . ?
C36 S2 C35 100.61(18) . . ?
C19 O2 Zn1 126.7(2) . . ?
C33 N2 C34 117.9(3) . . ?
C33 N2 Zn1 120.1(2) . . ?
C34 N2 Zn1 121.6(2) . . ?
C3 C2 C15 114.4(3) . . ?
C3 C2 C1 120.3(3) . . ?
C15 C2 C1 125.3(3) . . ?
C4 C3 C2 122.8(3) . . ?
C4 C3 H3 118.6 . . ?
C2 C3 H3 118.6 . . ?
C3 C4 C5 116.1(3) . . ?
C3 C4 C7 123.6(3) . . ?
C5 C4 C7 120.3(3) . . ?
C6 C5 C4 124.4(3) . . ?
C6 C5 H5 117.8 . . ?
C4 C5 H5 117.8 . . ?
C5 C6 C1 119.1(3) . . ?
C5 C6 C11 120.8(3) . . ?
C1 C6 C11 120.1(3) . . ?
C9 C7 C4 111.4(3) . . ?
C9 C7 C10 108.7(3) . . ?
C4 C7 C10 110.6(3) . . ?
C9 C7 C8 107.8(3) . . ?
C4 C7 C8 108.7(3) . . ?
C10 C7 C8 109.6(3) . . ?
C7 C8 H8A 109.5 . . ?
C7 C8 H8B 109.5 . . ?
H8A C8 H8B 109.5 . . ?
C7 C8 H8C 109.5 . . ?
H8A C8 H8C 109.5 . . ?
H8B C8 H8C 109.5 . . ?
C7 C9 H9A 109.5 . . ?
C7 C9 H9B 109.5 . . ?
H9A C9 H9B 109.5 . . ?
C7 C9 H9C 109.5 . . ?
H9A C9 H9C 109.5 . . ?
H9B C9 H9C 109.5 . . ?
C7 C10 H10A 109.5 . . ?
C7 C10 H10B 109.5 . . ?
H10A C10 H10B 109.5 . . ?
C7 C10 H10C 109.5 . . ?
H10A C10 H10C 109.5 . . ?
H10B C10 H10C 109.5 . . ?
C12 C11 C14 107.5(3) . . ?
C12 C11 C13 109.9(3) . . ?
C14 C11 C13 107.0(3) . . ?
C12 C11 C6 110.7(3) . . ?
C14 C11 C6 112.2(3) . . ?
C13 C11 C6 109.3(3) . . ?
C11 C12 H12A 109.5 . . ?
C11 C12 H12B 109.5 . . ?
H12A C12 H12B 109.5 . . ?
C11 C12 H12C 109.5 . . ?
H12A C12 H12C 109.5 . . ?
H12B C12 H12C 109.5 . . ?
C11 C13 H13A 109.5 . . ?
C11 C13 H13B 109.5 . . ?
H13A C13 H13B 109.5 . . ?
C11 C13 H13C 109.5 . . ?
H13A C13 H13C 109.5 . . ?
H13B C13 H13C 109.5 . . ?
C11 C14 H14A 109.5 . . ?
C11 C14 H14B 109.5 . . ?
H14A C14 H14B 109.5 . . ?
C11 C14 H14C 109.5 . . ?
H14A C14 H14C 109.5 . . ?
H14B C14 H14C 109.5 . . ?
N1 C15 C2 128.5(3) . . ?
N1 C15 H15 115.8 . . ?
C2 C15 H15 115.8 . . ?
N1 C16 C17 111.3(3) . . ?
N1 C16 H16A 109.4 . . ?
C17 C16 H16A 109.4 . . ?
N1 C16 H16B 109.4 . . ?
C17 C16 H16B 109.4 . . ?
H16A C16 H16B 108.0 . . ?
C16 C17 S1 115.0(3) . . ?
C16 C17 H17A 108.5 . . ?
S1 C17 H17A 108.5 . . ?
C16 C17 H17B 108.5 . . ?
S1 C17 H17B 108.5 . . ?
H17A C17 H17B 107.5 . . ?
S1 C18 H18A 109.5 . . ?
S1 C18 H18B 109.5 . . ?
H18A C18 H18B 109.5 . . ?
S1 C18 H18C 109.5 . . ?
H18A C18 H18C 109.5 . . ?
H18B C18 H18C 109.5 . . ?
O2 C19 C24 123.0(3) . . ?
O2 C19 C20 119.5(3) . . ?
C24 C19 C20 117.4(3) . . ?
C21 C20 C19 118.4(3) . . ?
C21 C20 C25 120.7(3) . . ?
C19 C20 C25 120.9(3) . . ?
C20 C21 C22 125.1(3) . . ?
C20 C21 H21 117.4 . . ?
C22 C21 H21 117.4 . . ?
C23 C22 C21 116.5(3) . . ?
C23 C22 C29 124.1(3) . . ?
C21 C22 C29 119.4(3) . . ?
C22 C23 C24 122.0(3) . . ?
C22 C23 H23 119.0 . . ?
C24 C23 H23 119.0 . . ?
C23 C24 C19 120.6(3) . . ?
C23 C24 C33 114.4(3) . . ?
C19 C24 C33 125.0(3) . . ?
C28 C25 C20 109.4(3) . . ?
C28 C25 C27 110.3(3) . . ?
C20 C25 C27 110.4(3) . . ?
C28 C25 C26 107.9(3) . . ?
C20 C25 C26 111.9(3) . . ?
C27 C25 C26 106.9(3) . . ?
C25 C26 H26A 109.5 . . ?
C25 C26 H26B 109.5 . . ?
H26A C26 H26B 109.5 . . ?
C25 C26 H26C 109.5 . . ?
H26A C26 H26C 109.5 . . ?
H26B C26 H26C 109.5 . . ?
C25 C27 H27A 109.5 . . ?
C25 C27 H27B 109.5 . . ?
H27A C27 H27B 109.5 . . ?
C25 C27 H27C 109.5 . . ?
H27A C27 H27C 109.5 . . ?
H27B C27 H27C 109.5 . . ?
C25 C28 H28A 109.5 . . ?
C25 C28 H28B 109.5 . . ?
H28A C28 H28B 109.5 . . ?
C25 C28 H28C 109.5 . . ?
H28A C28 H28C 109.5 . . ?
H28B C28 H28C 109.5 . . ?
C30 C29 C32 109.8(5) . . ?
C30 C29 C22 109.6(5) . . ?
C32 C29 C22 112.4(3) . . ?
C30 C29 C31 110.6(7) . . ?
C32 C29 C31 106.1(5) . . ?
C22 C29 C31 108.3(4) . . ?
C29 C30 H30A 109.5 . . ?
C29 C30 H30B 109.5 . . ?
H30A C30 H30B 109.5 . . ?
C29 C30 H30C 109.5 . . ?
H30A C30 H30C 109.5 . . ?
H30B C30 H30C 109.5 . . ?
C29 C31 H31A 109.5 . . ?
C29 C31 H31B 109.5 . . ?
H31A C31 H31B 109.5 . . ?
C29 C31 H31C 109.5 . . ?
H31A C31 H31C 109.5 . . ?
H31B C31 H31C 109.5 . . ?
C29 C32 H32A 109.5 . . ?
C29 C32 H32B 109.5 . . ?
H32A C32 H32B 109.5 . . ?
C29 C32 H32C 109.5 . . ?
H32A C32 H32C 109.5 . . ?
H32B C32 H32C 109.5 . . ?
N2 C33 C24 128.5(3) . . ?
N2 C33 H33 115.8 . . ?
C24 C33 H33 115.8 . . ?
N2 C34 C35 112.7(3) . . ?
N2 C34 H34A 109.0 . . ?
C35 C34 H34A 109.0 . . ?
N2 C34 H34B 109.0 . . ?
C35 C34 H34B 109.0 . . ?
H34A C34 H34B 107.8 . . ?
C34 C35 S2 114.9(2) . . ?
C34 C35 H35A 108.5 . . ?
S2 C35 H35A 108.5 . . ?
C34 C35 H35B 108.5 . . ?
S2 C35 H35B 108.5 . . ?
H35A C35 H35B 107.5 . . ?
S2 C36 H36A 109.5 . . ?
S2 C36 H36B 109.5 . . ?
H36A C36 H36B 109.5 . . ?
S2 C36 H36C 109.5 . . ?
H36A C36 H36C 109.5 . . ?
H36B C36 H36C 109.5 . . ?

_refine_diff_density_max         1.298
_refine_diff_density_min         -0.592
_refine_diff_density_rms         0.095

_shelx_res_file                  
;
REM Old TITL s19mdj08 in P2(1)/c
REM SHELXT solution in P2(1)/c
REM R1 0.133,  Rweak 0.020,  Alpha 0.041,  Orientation as input
REM Formula found by SHELXT:  C36 N2 O2 S2 Zn
TITL shelxt_a.res in P2(1)/c
    C:\WORK\XSTALS\2019\Jack\s19mdj08\s19mdj08.res
    created by SHELXL-2017/1 at 09:06:43 on 08-Feb-2019
CELL 1.54184 15.4847 18.6395 13.4320 90.000 95.841 90.000
ZERR 4.0000 0.0012 0.0006 0.0003 0.000 0.003 0.000
LATT 1
SYMM -X, 0.5+Y, 0.5-Z
SFAC C H N O S ZN
UNIT 144 224 8 8 8 4
MERG 2
SHEL 99999.00 0.82
FMAP 2
GRID
PLAN 20
TEMP -123
BOND $H
L.S. 20
ACTA
WGHT    0.095200    4.259900
FVAR       3.55965
ZN1   6    0.703927    0.728426    0.515589    11.00000    0.01800    0.02312 =
         0.01891    0.00326    0.01089   -0.00254
S1    5    0.827811    0.552932    0.678430    11.00000    0.08457    0.05501 =
         0.02683   -0.00950   -0.00185    0.03716
O1    4    0.588951    0.714067    0.455841    11.00000    0.01918    0.02993 =
         0.01797    0.00643    0.00811   -0.00477
N1    3    0.689488    0.683221    0.647000    11.00000    0.02220    0.02314 =
         0.01632    0.00152    0.00857   -0.00227
C1    1    0.529195    0.674246    0.492097    11.00000    0.02403    0.01994 =
         0.01516    0.00109    0.01405    0.00002
S2    5    0.598142    0.944502    0.420761    11.00000    0.03559    0.04426 =
         0.02052    0.00042    0.01141    0.00776
O2    4    0.802754    0.702919    0.447430    11.00000    0.01879    0.02170 =
         0.02620   -0.00117    0.01289   -0.00378
N2    3    0.738082    0.831049    0.539924    11.00000    0.01996    0.02200 =
         0.01756    0.00050    0.01180    0.00057
C2    1    0.540685    0.644239    0.591018    11.00000    0.02222    0.02168 =
         0.01349   -0.00188    0.01487   -0.00152
C3    1    0.474551    0.602530    0.626754    11.00000    0.02640    0.02128 =
         0.01498    0.00089    0.01652   -0.00069
AFIX  43
H3    2    0.483835    0.583280    0.692460    11.00000   -1.20000
AFIX   0
C4    1    0.397508    0.588547    0.570897    11.00000    0.02380    0.01971 =
         0.02191   -0.00305    0.01557   -0.00406
C5    1    0.387830    0.617692    0.473294    11.00000    0.02069    0.02734 =
         0.02072   -0.00175    0.00880   -0.00236
AFIX  43
H5    2    0.335718    0.607450    0.432131    11.00000   -1.20000
AFIX   0
C6    1    0.449171    0.660164    0.433615    11.00000    0.02417    0.02534 =
         0.01430    0.00023    0.01163   -0.00009
C7    1    0.326383    0.541378    0.606944    11.00000    0.02553    0.02022 =
         0.02908   -0.00273    0.01651   -0.00644
C8    1    0.332128    0.466650    0.560621    11.00000    0.04457    0.02740 =
         0.04300   -0.00840    0.02177   -0.01112
AFIX 137
H8A   2    0.326208    0.470718    0.487503    11.00000   -1.50000
H8B   2    0.285439    0.436354    0.581386    11.00000   -1.50000
H8C   2    0.388413    0.445069    0.583339    11.00000   -1.50000
AFIX   0
C9    1    0.337646    0.532802    0.720355    11.00000    0.04011    0.03989 =
         0.02857    0.00009    0.02084   -0.01568
AFIX 137
H9A   2    0.392217    0.507644    0.740455    11.00000   -1.50000
H9B   2    0.289022    0.505009    0.741598    11.00000   -1.50000
H9C   2    0.338941    0.580236    0.751942    11.00000   -1.50000
AFIX   0
C10   1    0.236665    0.573609    0.576093    11.00000    0.02576    0.04264 =
         0.05225    0.00980    0.02085   -0.00258
AFIX 137
H10A  2    0.234319    0.622532    0.602407    11.00000   -1.50000
H10B  2    0.192118    0.544187    0.603212    11.00000   -1.50000
H10C  2    0.226148    0.574733    0.502920    11.00000   -1.50000
AFIX   0
C11   1    0.431688    0.691725    0.327024    11.00000    0.02562    0.03677 =
         0.01756    0.00469    0.00732   -0.00221
C12   1    0.499952    0.665833    0.260659    11.00000    0.04160    0.05948 =
         0.01469    0.00211    0.01413    0.00414
AFIX 137
H12A  2    0.497284    0.613442    0.255035    11.00000   -1.50000
H12B  2    0.557780    0.680200    0.290407    11.00000   -1.50000
H12C  2    0.488555    0.687256    0.193988    11.00000   -1.50000
AFIX   0
C13   1    0.432864    0.774262    0.333121    11.00000    0.04158    0.03772 =
         0.02794    0.01292    0.01082    0.00400
AFIX 137
H13A  2    0.420671    0.794402    0.265763    11.00000   -1.50000
H13B  2    0.490146    0.790411    0.362323    11.00000   -1.50000
H13C  2    0.388524    0.790473    0.375156    11.00000   -1.50000
AFIX   0
C14   1    0.342309    0.669951    0.275898    11.00000    0.03366    0.06383 =
         0.03023    0.01027   -0.00154   -0.00906
AFIX 137
H14A  2    0.296838    0.688135    0.314913    11.00000   -1.50000
H14B  2    0.338605    0.617528    0.271850    11.00000   -1.50000
H14C  2    0.334449    0.690294    0.208305    11.00000   -1.50000
AFIX   0
C15   1    0.616850    0.652121    0.660574    11.00000    0.02705    0.02389 =
         0.01235    0.00218    0.01435    0.00067
AFIX  43
H15   2    0.613512    0.631871    0.724973    11.00000   -1.20000
AFIX   0
C16   1    0.757728    0.684513    0.730753    11.00000    0.02571    0.03108 =
         0.01504   -0.00045    0.00713   -0.00186
AFIX  23
H16A  2    0.736596    0.660330    0.789255    11.00000   -1.20000
H16B  2    0.771464    0.734894    0.749581    11.00000   -1.20000
AFIX   0
C17   1    0.839521    0.647255    0.703818    11.00000    0.02910    0.05611 =
         0.01896    0.00595    0.01021    0.01000
AFIX  23
H17A  2    0.885723    0.653925    0.759629    11.00000   -1.20000
H17B  2    0.858980    0.671051    0.644102    11.00000   -1.20000
AFIX   0
C18   1    0.819282    0.517484    0.800745    11.00000    0.05923    0.04211 =
         0.04503   -0.00289    0.02120   -0.00340
AFIX 137
H18A  2    0.871640    0.529732    0.844686    11.00000   -1.50000
H18B  2    0.813201    0.465200    0.796791    11.00000   -1.50000
H18C  2    0.768329    0.538092    0.827794    11.00000   -1.50000
AFIX   0
C19   1    0.871662    0.741941    0.439773    11.00000    0.01749    0.02019 =
         0.01377    0.00187    0.00660    0.00072
C20   1    0.943995    0.711787    0.394884    11.00000    0.01709    0.02125 =
         0.02017   -0.00091    0.00877    0.00062
C21   1    1.015315    0.754512    0.385996    11.00000    0.01993    0.02811 =
         0.03504   -0.00540    0.01579   -0.00124
AFIX  43
H21   2    1.062325    0.733995    0.355663    11.00000   -1.20000
AFIX   0
C22   1    1.024017    0.825992    0.418229    11.00000    0.01969    0.02638 =
         0.04040   -0.00576    0.01277   -0.00484
C23   1    0.955627    0.854430    0.462274    11.00000    0.02143    0.02104 =
         0.02243   -0.00324    0.01096   -0.00376
AFIX  43
H23   2    0.959546    0.902363    0.486352    11.00000   -1.20000
AFIX   0
C24   1    0.879103    0.814365    0.472974    11.00000    0.01780    0.01984 =
         0.01499    0.00004    0.00836   -0.00090
C25   1    0.942569    0.633481    0.359567    11.00000    0.02373    0.01992 =
         0.03380   -0.00438    0.00716    0.00159
C26   1    1.025444    0.613510    0.311244    11.00000    0.03066    0.03078 =
         0.08080   -0.01864    0.02658    0.00185
AFIX 137
H26A  2    1.021472    0.563597    0.288305    11.00000   -1.50000
H26B  2    1.076130    0.619065    0.360605    11.00000   -1.50000
H26C  2    1.031417    0.645170    0.254101    11.00000   -1.50000
AFIX   0
C27   1    0.865607    0.620680    0.280160    11.00000    0.03395    0.02651 =
         0.02935   -0.00783    0.00599   -0.00119
AFIX 137
H27A  2    0.811414    0.633114    0.307903    11.00000   -1.50000
H27B  2    0.864114    0.570054    0.260375    11.00000   -1.50000
H27C  2    0.872157    0.650702    0.221505    11.00000   -1.50000
AFIX   0
C28   1    0.936403    0.583830    0.449222    11.00000    0.04217    0.02189 =
         0.04155    0.00353    0.00199    0.00295
AFIX 137
H28A  2    0.880977    0.591778    0.476795    11.00000   -1.50000
H28B  2    0.984321    0.594115    0.500664    11.00000   -1.50000
H28C  2    0.939960    0.533784    0.427654    11.00000   -1.50000
AFIX   0
C29   1    1.106152    0.867535    0.401137    11.00000    0.02966    0.03714 =
         0.10329   -0.02606    0.03915   -0.01582
C30   1    1.183904    0.831575    0.456656    11.00000    0.01960    0.04687 =
         0.34532   -0.03104   -0.00574   -0.00465
AFIX 137
H30A  2    1.180266    0.835459    0.528870    11.00000   -1.50000
H30B  2    1.237073    0.855041    0.439553    11.00000   -1.50000
H30C  2    1.184923    0.780846    0.437639    11.00000   -1.50000
AFIX   0
C31   1    1.114709    0.868992    0.288138    11.00000    0.16563    0.10586 =
         0.16008   -0.06502    0.13387   -0.09544
AFIX 137
H31A  2    1.166712    0.896146    0.275627    11.00000   -1.50000
H31B  2    1.063337    0.891960    0.253191    11.00000   -1.50000
H31C  2    1.119533    0.819799    0.263556    11.00000   -1.50000
AFIX   0
C32   1    1.101959    0.944889    0.433435    11.00000    0.03324    0.03329 =
         0.09050   -0.01285    0.01979   -0.01333
AFIX 137
H32A  2    1.050938    0.967878    0.397756    11.00000   -1.50000
H32B  2    1.154564    0.969964    0.417866    11.00000   -1.50000
H32C  2    1.097651    0.947061    0.505660    11.00000   -1.50000
AFIX   0
C33   1    0.813099    0.853345    0.519298    11.00000    0.02235    0.01891 =
         0.01362   -0.00139    0.00938   -0.00094
AFIX  43
H33   2    0.826741    0.901702    0.536851    11.00000   -1.20000
AFIX   0
C34   1    0.684562    0.880122    0.592060    11.00000    0.02649    0.02951 =
         0.01827   -0.00294    0.01550    0.00126
AFIX  23
H34A  2    0.715400    0.926449    0.602656    11.00000   -1.20000
H34B  2    0.676362    0.859942    0.658623    11.00000   -1.20000
AFIX   0
C35   1    0.596101    0.893469    0.534897    11.00000    0.02471    0.03019 =
         0.02351   -0.00059    0.01298    0.00148
AFIX  23
H35A  2    0.559357    0.919198    0.579391    11.00000   -1.20000
H35B  2    0.568325    0.846556    0.518236    11.00000   -1.20000
AFIX   0
C36   1    0.630291    1.030548    0.470400    11.00000    0.03655    0.03803 =
         0.05154    0.01257    0.00485    0.00207
AFIX 137
H36A  2    0.591160    1.045172    0.519636    11.00000   -1.50000
H36B  2    0.627488    1.065770    0.415999    11.00000   -1.50000
H36C  2    0.689847    1.027862    0.502772    11.00000   -1.50000
AFIX   0
HKLF 4


REM  shelxt_a.res in P2(1)/c
REM R1 =  0.0603 for    6055 Fo > 4sig(Fo)  and  0.0710 for all    7324 data
REM    402 parameters refined using      0 restraints

END

WGHT      0.0952      4.2565

REM Highest difference peak  1.298,  deepest hole -0.592,  1-sigma level  0.095
Q1    1   0.6814  0.7272  0.5741  11.00000  0.05    1.30
Q2    1   0.7273  0.7281  0.4553  11.00000  0.05    1.29
Q3    1   0.6184  0.9423  0.3679  11.00000  0.05    0.79
Q4    1   0.6514  0.7264  0.4750  11.00000  0.05    0.79
Q5    1   0.5762  0.9400  0.4791  11.00000  0.05    0.74
Q6    1   0.7949  0.5318  0.7225  11.00000  0.05    0.73
Q7    1   0.7396  0.7673  0.5469  11.00000  0.05    0.57
Q8    1   0.6428  0.6563  0.6180  11.00000  0.05    0.57
Q9    1   0.7646  0.7287  0.5535  11.00000  0.05    0.55
Q10   1   0.7936  0.7329  0.4220  11.00000  0.05    0.48
Q11   1   0.5503  0.6461  0.5406  11.00000  0.05    0.48
Q12   1   0.4530  0.6651  0.3807  11.00000  0.05    0.47
Q13   1   0.7811  0.7009  0.5065  11.00000  0.05    0.46
Q14   1   0.7589  0.8316  0.4997  11.00000  0.05    0.45
Q15   1   0.5418  0.9340  0.3833  11.00000  0.05    0.42
Q16   1   0.8683  0.5534  0.7013  11.00000  0.05    0.41
Q17   1   0.5162  0.6764  0.5522  11.00000  0.05    0.41
Q18   1   0.8472  0.5382  0.6259  11.00000  0.05    0.40
Q19   1   0.9086  0.7216  0.4514  11.00000  0.05    0.40
Q20   1   0.6286  0.9864  0.4461  11.00000  0.05    0.39
;
_shelx_res_checksum              20702
####################################################################### 
# 
# This file contains crystal structure data downloaded from the 
# Cambridge Structural Database (CSD) hosted by the Cambridge 
# Crystallographic Data Centre (CCDC).
# 
# Full information about CCDC data access policies and citation 
# guidelines are available at http://www.ccdc.cam.ac.uk/access/V1 
# 
# Audit and citation data items may have been added by the CCDC. 
# Please retain this information to preserve the provenance of 
# this file and to allow appropriate attribution of the data. 
# 
#######################################################################

data_Zn(7)_2
_database_code_depnum_ccdc_archive 'CCDC 2121326'
loop_
_audit_author_name
_audit_author_address
'Matthew Jones'
;University of Bath
United Kingdom
;
_audit_update_record             
;
2021-11-10 deposited with the CCDC.	2021-12-17 downloaded from the CCDC.
;

_audit_creation_method           SHELXL-2018/3
_shelx_SHELXL_version_number     2018/3
_chemical_name_systematic        ?
_chemical_name_common            ?
_chemical_melting_point          ?
_chemical_formula_moiety         'C44 H50 F6 N2 O2 S2 Zn, 0.5(C6 H14)'
_chemical_formula_sum            'C47 H57 F6 N2 O2 S2 Zn'
_chemical_formula_weight         925.43

loop_
_atom_type_symbol
_atom_type_description
_atom_type_scat_dispersion_real
_atom_type_scat_dispersion_imag
_atom_type_scat_source
C C 0.0033 0.0016 'International Tables Vol C Tables 4.2.6.8 and 6.1.1.4'
H H 0.0000 0.0000 'International Tables Vol C Tables 4.2.6.8 and 6.1.1.4'
N N 0.0061 0.0033 'International Tables Vol C Tables 4.2.6.8 and 6.1.1.4'
O O 0.0106 0.0060 'International Tables Vol C Tables 4.2.6.8 and 6.1.1.4'
F F 0.0171 0.0103 'International Tables Vol C Tables 4.2.6.8 and 6.1.1.4'
S S 0.1246 0.1234 'International Tables Vol C Tables 4.2.6.8 and 6.1.1.4'
Zn Zn 0.2839 1.4301 'International Tables Vol C Tables 4.2.6.8 and 6.1.1.4'

_space_group_crystal_system      monoclinic
_space_group_IT_number           14
_space_group_name_H-M_alt        'P 21/c'
_space_group_name_Hall           '-P 2ybc'

_shelx_space_group_comment       
;
The symmetry employed for this shelxl refinement is uniquely defined
by the following loop, which should always be used as a source of
symmetry information in preference to the above space-group names.
They are only intended as comments.
;

loop_
_space_group_symop_operation_xyz
'x, y, z'
'-x, y+1/2, -z+1/2'
'-x, -y, -z'
'x, -y-1/2, z-1/2'

_cell_length_a                   15.2189(5)
_cell_length_b                   18.0387(7)
_cell_length_c                   18.3723(8)
_cell_angle_alpha                90
_cell_angle_beta                 108.104(4)
_cell_angle_gamma                90
_cell_volume                     4794.0(3)
_cell_formula_units_Z            4
_cell_measurement_temperature    150(2)
_cell_measurement_reflns_used    8696
_cell_measurement_theta_min      3.2610
_cell_measurement_theta_max      25.5950

_exptl_crystal_description       prism
_exptl_crystal_colour            yellow
_exptl_crystal_density_meas      ?
_exptl_crystal_density_method    ?
_exptl_crystal_density_diffrn    1.282
_exptl_crystal_F_000             1940
_exptl_transmission_factor_min   ?
_exptl_transmission_factor_max   ?
_exptl_crystal_size_max          0.515
_exptl_crystal_size_mid          0.176
_exptl_crystal_size_min          0.151
_exptl_absorpt_coefficient_mu    0.660
_shelx_estimated_absorpt_T_min   0.727
_shelx_estimated_absorpt_T_max   0.907
_exptl_absorpt_correction_T_min  0.97042
_exptl_absorpt_correction_T_max  1.00000
_exptl_absorpt_correction_type   multi-scan
_exptl_absorpt_process_details   
;
CrysAlisPro 1.171.41.93a (Rigaku Oxford Diffraction, 2020)
Empirical absorption correction using spherical harmonics,
implemented in SCALE3 ABSPACK scaling algorithm.
;
_oxdiff_exptl_absorpt_empirical_full_min 0.935
_oxdiff_exptl_absorpt_empirical_full_max 1.076
_oxdiff_exptl_absorpt_empirical_details 
;
Empirical correction (ABSPACK) includes:
- Absorption correction using spherical harmonics
- Frame scaling
;
_diffrn_ambient_temperature      150.00(10)
_diffrn_ambient_environment      N~2~
_diffrn_source                   'fine-focus sealed X-ray tube'
_diffrn_source_type              'Enhance (Mo) X-ray Source'
_diffrn_radiation_probe          x-ray
_diffrn_radiation_type           'Mo K\a'
_diffrn_radiation_wavelength     0.71073
_diffrn_radiation_monochromator  graphite
_diffrn_measurement_device       'four-circle diffractometer'
_diffrn_measurement_device_type  'New Xcalibur, EosS2'
_diffrn_measurement_method       '\w scans'
_diffrn_detector                 'CCD plate'
_diffrn_detector_type            EosS2
_diffrn_detector_area_resol_mean 8.0734
_diffrn_reflns_number            37796
_diffrn_reflns_av_unetI/netI     0.0586
_diffrn_reflns_av_R_equivalents  0.0546
_diffrn_reflns_limit_h_min       -18
_diffrn_reflns_limit_h_max       18
_diffrn_reflns_limit_k_min       -22
_diffrn_reflns_limit_k_max       22
_diffrn_reflns_limit_l_min       -22
_diffrn_reflns_limit_l_max       20
_diffrn_reflns_theta_min         2.920
_diffrn_reflns_theta_max         26.049
_diffrn_reflns_theta_full        25.242
_diffrn_measured_fraction_theta_max 0.997
_diffrn_measured_fraction_theta_full 0.998
_diffrn_reflns_Laue_measured_fraction_max 0.997
_diffrn_reflns_Laue_measured_fraction_full 0.998
_diffrn_reflns_point_group_measured_fraction_max 0.997
_diffrn_reflns_point_group_measured_fraction_full 0.998
_reflns_number_total             9460
_reflns_number_gt                6889
_reflns_threshold_expression     'I > 2\s(I)'
_reflns_Friedel_coverage         0.000
_reflns_Friedel_fraction_max     .
_reflns_Friedel_fraction_full    .

_reflns_special_details          
;
 Reflections were merged by SHELXL according to the crystal
 class for the calculation of statistics and refinement.
 
 _reflns_Friedel_fraction is defined as the number of unique
 Friedel pairs measured divided by the number that would be
 possible theoretically, ignoring centric projections and
 systematic absences.
;

_computing_data_collection       'CrysAlisPro 1.171.41.93a (Rigaku OD, 2020)'
_computing_cell_refinement       'CrysAlisPro 1.171.41.93a (Rigaku OD, 2020)'
_computing_data_reduction        'CrysAlisPro 1.171.41.93a (Rigaku OD, 2020)'
_computing_structure_solution    
; 
 SHELXT
 Sheldrick, G. M. (2008). Acta Cryst. A64, 112-122.
;
_computing_structure_refinement  
;
 SHELXL-2018/3 (Sheldrick, 2018)
 Sheldrick GM (2008) Acta Crystallogr A64:112--122 and 
 C. B. H\"ubschle, G. M. Sheldrick and B. Dittrich
 ShelXle: a Qt graphical user interface for SHELXL
 J. Appl. Cryst., 44, (2011) 1281-1284.
;
_computing_molecular_graphics    
'ORTEP3 for Windows - Farrugia, L. J. J. Appl. Crystallogr. 1997, 30, 565'

_computing_publication_material  
;
 'WinGX publication routines, Farrugia, 
 L. J., J. Appl. Crystallogr., 1999, 32, 837-838
;
_refine_special_details          
;
 the asymmetric unit contains 1/2 solvent molecule of hexane which
 is located at a centre of inversion and disordered over two sites 
 in the ratio 65:35. There is potential disorder in one of the 
 t-Bu groups with atoms C13-C15 in the ratio 80:20.
 Trying to refine this lead to over refinement.
;
_refine_ls_structure_factor_coef Fsqd
_refine_ls_matrix_type           full
_refine_ls_weighting_scheme      calc
_refine_ls_weighting_details     
'w=1/[\s^2^(Fo^2^)+(0.0340P)^2^+3.5886P] where P=(Fo^2^+2Fc^2^)/3'
_atom_sites_solution_primary     dual
_atom_sites_solution_secondary   ?
_atom_sites_solution_hydrogens   geom
_refine_ls_hydrogen_treatment    constr
_refine_ls_extinction_method     none
_refine_ls_extinction_coef       .
_refine_ls_number_reflns         9460
_refine_ls_number_parameters     583
_refine_ls_number_restraints     36
_refine_ls_R_factor_all          0.0753
_refine_ls_R_factor_gt           0.0468
_refine_ls_wR_factor_ref         0.1002
_refine_ls_wR_factor_gt          0.0897
_refine_ls_goodness_of_fit_ref   1.015
_refine_ls_restrained_S_all      1.017
_refine_ls_shift/su_max          0.001
_refine_ls_shift/su_mean         0.000

loop_
_atom_site_label
_atom_site_type_symbol
_atom_site_fract_x
_atom_site_fract_y
_atom_site_fract_z
_atom_site_U_iso_or_equiv
_atom_site_adp_type
_atom_site_occupancy
_atom_site_site_symmetry_order
_atom_site_calc_flag
_atom_site_refinement_flags_posn
_atom_site_refinement_flags_adp
_atom_site_refinement_flags_occupancy
_atom_site_disorder_assembly
_atom_site_disorder_group
Zn Zn 0.29592(2) 0.57634(2) 0.62106(2) 0.02183(9) Uani 1 1 d . . . . .
N1 N 0.31182(13) 0.46622(12) 0.61008(12) 0.0209(5) Uani 1 1 d . . . . .
N2 N 0.22975(13) 0.61464(12) 0.51429(12) 0.0199(5) Uani 1 1 d . . . . .
O1 O 0.41749(11) 0.59044(9) 0.69179(10) 0.0241(4) Uani 1 1 d . . . . .
O2 O 0.21436(11) 0.62557(10) 0.66686(10) 0.0237(4) Uani 1 1 d . . . . .
F1 F 0.20419(13) 0.36643(13) 0.69460(12) 0.0651(6) Uani 1 1 d . . . . .
F2 F 0.07441(15) 0.32500(12) 0.62627(12) 0.0659(6) Uani 1 1 d . . . . .
F3 F 0.07923(15) 0.40496(13) 0.71313(12) 0.0712(7) Uani 1 1 d . . . . .
F4 F 0.37560(14) 0.73120(11) 0.46799(13) 0.0667(6) Uani 1 1 d . . . . .
F5 F 0.45860(17) 0.67997(13) 0.40781(13) 0.0763(7) Uani 1 1 d . . . . .
F6 F 0.52133(13) 0.71719(11) 0.52289(12) 0.0617(6) Uani 1 1 d . . . . .
S1 S 0.10517(5) 0.46245(5) 0.59493(5) 0.0374(2) Uani 1 1 d . . . . .
S2 S 0.43040(5) 0.59690(4) 0.51433(5) 0.0356(2) Uani 1 1 d . . . . .
C1 C 0.1173(2) 0.3860(2) 0.65949(19) 0.0441(8) Uani 1 1 d . . . . .
C2 C 0.15851(17) 0.42227(15) 0.53110(16) 0.0260(6) Uani 1 1 d . . . . .
C3 C 0.10390(19) 0.38771(16) 0.46452(17) 0.0326(7) Uani 1 1 d . . . . .
H3 H 0.038685 0.386126 0.453603 0.039 Uiso 1 1 calc R U . . .
C4 C 0.1440(2) 0.35590(17) 0.41457(17) 0.0365(7) Uani 1 1 d . . . . .
H4 H 0.106174 0.333409 0.368788 0.044 Uiso 1 1 calc R U . . .
C5 C 0.2388(2) 0.35642(17) 0.43049(17) 0.0353(7) Uani 1 1 d . . . . .
H5 H 0.266472 0.332817 0.396812 0.042 Uiso 1 1 calc R U . . .
C6 C 0.29337(18) 0.39161(15) 0.49593(16) 0.0280(6) Uani 1 1 d . . . . .
H6 H 0.358519 0.392747 0.506296 0.034 Uiso 1 1 calc R U . . .
C7 C 0.25463(16) 0.42524(15) 0.54665(15) 0.0224(6) Uani 1 1 d . . . . .
C8 C 0.38322(16) 0.43208(15) 0.65587(15) 0.0223(6) Uani 1 1 d . . . . .
H8 H 0.385054 0.380004 0.648761 0.027 Uiso 1 1 calc R U . . .
C9 C 0.45902(16) 0.46239(14) 0.71525(14) 0.0197(6) Uani 1 1 d . . . . .
C10 C 0.52248(16) 0.40979(14) 0.76035(15) 0.0227(6) Uani 1 1 d . . . . .
H10 H 0.509598 0.358491 0.751176 0.027 Uiso 1 1 calc R U . . .
C11 C 0.60110(16) 0.43019(15) 0.81625(15) 0.0221(6) Uani 1 1 d . . . . .
C12 C 0.67070(18) 0.37429(15) 0.86490(16) 0.0268(6) Uani 1 1 d . . . . .
C13 C 0.6340(3) 0.2956(2) 0.8548(3) 0.0757(14) Uani 1 1 d . . . . .
H13A H 0.619825 0.280932 0.801020 0.114 Uiso 1 1 calc R U . . .
H13B H 0.577757 0.292847 0.869900 0.114 Uiso 1 1 calc R U . . .
H13C H 0.680817 0.262059 0.886990 0.114 Uiso 1 1 calc R U . . .
C14 C 0.6971(4) 0.3935(2) 0.9484(2) 0.0919(17) Uani 1 1 d . . . . .
H14A H 0.727474 0.442068 0.956940 0.138 Uiso 1 1 calc R U . . .
H14B H 0.739678 0.355864 0.978283 0.138 Uiso 1 1 calc R U . . .
H14C H 0.641536 0.395099 0.964524 0.138 Uiso 1 1 calc R U . . .
C15 C 0.7562(3) 0.3756(3) 0.8396(3) 0.0980(19) Uani 1 1 d . . . . .
H15A H 0.741439 0.355238 0.787782 0.147 Uiso 1 1 calc R U . . .
H15B H 0.804816 0.345729 0.874879 0.147 Uiso 1 1 calc R U . . .
H15C H 0.777766 0.426862 0.839841 0.147 Uiso 1 1 calc R U . . .
C16 C 0.61857(17) 0.50718(15) 0.82472(15) 0.0225(6) Uani 1 1 d . . . . .
H16 H 0.674064 0.522436 0.862248 0.027 Uiso 1 1 calc R U . . .
C17 C 0.56176(16) 0.56190(14) 0.78306(15) 0.0210(6) Uani 1 1 d . . . . .
C18 C 0.58749(18) 0.64442(15) 0.79476(17) 0.0290(7) Uani 1 1 d . . . . .
C19 C 0.6836(2) 0.65587(18) 0.8530(2) 0.0521(10) Uani 1 1 d . . . . .
H19A H 0.730057 0.630717 0.834915 0.078 Uiso 1 1 calc R U . . .
H19B H 0.684698 0.635220 0.902564 0.078 Uiso 1 1 calc R U . . .
H19C H 0.697578 0.709000 0.858582 0.078 Uiso 1 1 calc R U . . .
C20 C 0.5894(2) 0.67853(16) 0.71852(18) 0.0366(7) Uani 1 1 d . . . . .
H20A H 0.528455 0.673199 0.680183 0.055 Uiso 1 1 calc R U . . .
H20B H 0.635778 0.652887 0.700788 0.055 Uiso 1 1 calc R U . . .
H20C H 0.605307 0.731229 0.726037 0.055 Uiso 1 1 calc R U . . .
C21 C 0.5177(2) 0.68539(17) 0.82507(18) 0.0416(8) Uani 1 1 d . . . . .
H21A H 0.533520 0.738198 0.830813 0.062 Uiso 1 1 calc R U . . .
H21B H 0.519641 0.664770 0.874889 0.062 Uiso 1 1 calc R U . . .
H21C H 0.455452 0.679400 0.788891 0.062 Uiso 1 1 calc R U . . .
C22 C 0.47577(16) 0.53979(14) 0.72797(14) 0.0188(6) Uani 1 1 d . . . . .
C23 C 0.4458(2) 0.68524(19) 0.4759(2) 0.0421(8) Uani 1 1 d . . . . .
C24 C 0.32972(18) 0.56876(15) 0.44074(16) 0.0262(6) Uani 1 1 d . . . . .
C25 C 0.3383(2) 0.53302(16) 0.37600(18) 0.0361(8) Uani 1 1 d . . . . .
H25 H 0.398072 0.524092 0.371890 0.043 Uiso 1 1 calc R U . . .
C26 C 0.2618(2) 0.51054(17) 0.31813(18) 0.0384(8) Uani 1 1 d . . . . .
H26 H 0.268742 0.486348 0.274332 0.046 Uiso 1 1 calc R U . . .
C27 C 0.1747(2) 0.52312(17) 0.32363(17) 0.0357(7) Uani 1 1 d . . . . .
H27 H 0.121560 0.507855 0.283502 0.043 Uiso 1 1 calc R U . . .
C28 C 0.16474(19) 0.55819(15) 0.38801(15) 0.0268(6) Uani 1 1 d . . . . .
H28 H 0.104582 0.566402 0.391630 0.032 Uiso 1 1 calc R U . . .
C29 C 0.24153(17) 0.58143(14) 0.44716(15) 0.0221(6) Uani 1 1 d . . . . .
C30 C 0.16474(16) 0.66458(14) 0.50415(14) 0.0187(5) Uani 1 1 d . . . . .
H30 H 0.137833 0.680862 0.452845 0.022 Uiso 1 1 calc R U . . .
C31 C 0.12849(16) 0.69806(14) 0.55892(14) 0.0179(5) Uani 1 1 d . . . . .
C32 C 0.06331(16) 0.75572(14) 0.53138(15) 0.0199(6) Uani 1 1 d . . . . .
H32 H 0.048746 0.770047 0.479214 0.024 Uiso 1 1 calc R U . . .
C33 C 0.02036(16) 0.79172(14) 0.57665(15) 0.0211(6) Uani 1 1 d . . . . .
C34 C -0.04679(18) 0.85677(15) 0.54964(16) 0.0284(6) Uani 1 1 d . . . . .
C35 C -0.0581(2) 0.87812(18) 0.46663(18) 0.0453(9) Uani 1 1 d . . . . .
H35A H -0.082414 0.835701 0.433104 0.068 Uiso 1 1 calc R U . . .
H35B H 0.002113 0.892465 0.462071 0.068 Uiso 1 1 calc R U . . .
H35C H -0.101113 0.919870 0.451550 0.068 Uiso 1 1 calc R U . . .
C36 C -0.0107(2) 0.92442(17) 0.6008(2) 0.0488(9) Uani 1 1 d . . . . .
H36A H 0.048586 0.940126 0.595491 0.073 Uiso 1 1 calc R U . . .
H36B H -0.002331 0.911302 0.654352 0.073 Uiso 1 1 calc R U . . .
H36C H -0.055454 0.965037 0.585410 0.073 Uiso 1 1 calc R U . . .
C37 C -0.14232(19) 0.83646(18) 0.55487(19) 0.0421(8) Uani 1 1 d . . . . .
H37A H -0.183720 0.879221 0.539736 0.063 Uiso 1 1 calc R U . . .
H37B H -0.136843 0.822435 0.607629 0.063 Uiso 1 1 calc R U . . .
H37C H -0.167535 0.794734 0.520585 0.063 Uiso 1 1 calc R U . . .
C38 C 0.04144(16) 0.76524(14) 0.65278(15) 0.0206(6) Uani 1 1 d . . . . .
H38 H 0.011144 0.788343 0.684857 0.025 Uiso 1 1 calc R U . . .
C39 C 0.10212(16) 0.70886(14) 0.68391(14) 0.0190(6) Uani 1 1 d . . . . .
C40 C 0.12040(18) 0.68202(16) 0.76683(15) 0.0265(6) Uani 1 1 d . . . . .
C41 C 0.0571(2) 0.72221(18) 0.80541(16) 0.0415(8) Uani 1 1 d . . . . .
H41A H 0.068929 0.775660 0.806359 0.062 Uiso 1 1 calc R U . . .
H41B H 0.069914 0.703977 0.857928 0.062 Uiso 1 1 calc R U . . .
H41C H -0.007690 0.712512 0.776440 0.062 Uiso 1 1 calc R U . . .
C42 C 0.0993(2) 0.59907(16) 0.76773(18) 0.0387(8) Uani 1 1 d . . . . .
H42A H 0.035288 0.589824 0.736444 0.058 Uiso 1 1 calc R U . . .
H42B H 0.107981 0.583123 0.820488 0.058 Uiso 1 1 calc R U . . .
H42C H 0.141298 0.571182 0.746834 0.058 Uiso 1 1 calc R U . . .
C43 C 0.2208(2) 0.6984(2) 0.81486(17) 0.0450(8) Uani 1 1 d . . . . .
H43A H 0.263084 0.672070 0.793056 0.068 Uiso 1 1 calc R U . . .
H43B H 0.231084 0.681861 0.867645 0.068 Uiso 1 1 calc R U . . .
H43C H 0.232328 0.751878 0.814482 0.068 Uiso 1 1 calc R U . . .
C44 C 0.15181(15) 0.67502(14) 0.63725(14) 0.0185(5) Uani 1 1 d . . . . .
C51 C 0.3215(5) 0.4662(6) 0.8612(6) 0.089(3) Uani 0.653(11) 1 d . U P A 1
H51A H 0.293579 0.488269 0.810541 0.134 Uiso 0.653(11) 1 calc R U P A 1
H51B H 0.276929 0.467467 0.889911 0.134 Uiso 0.653(11) 1 calc R U P A 1
H51C H 0.338731 0.414715 0.855451 0.134 Uiso 0.653(11) 1 calc R U P A 1
C52 C 0.4039(5) 0.5083(5) 0.9027(5) 0.078(3) Uani 0.653(11) 1 d . U P A 1
H52A H 0.384730 0.559037 0.911516 0.094 Uiso 0.653(11) 1 calc R U P A 1
H52B H 0.444314 0.512427 0.869788 0.094 Uiso 0.653(11) 1 calc R U P A 1
C53 C 0.4606(10) 0.4755(7) 0.9798(7) 0.073(4) Uani 0.653(11) 1 d . U P A 1
H53A H 0.420140 0.468396 1.012276 0.088 Uiso 0.653(11) 1 calc R U P A 1
H53B H 0.484632 0.426294 0.971332 0.088 Uiso 0.653(11) 1 calc R U P A 1
C54 C 0.5347(18) 0.5018(13) 1.0380(14) 0.072(7) Uani 0.347(11) 1 d . U P A 2
H54A H 0.571191 0.455416 1.046280 0.086 Uiso 0.347(11) 1 calc R U P A 2
H54B H 0.502000 0.503522 1.076838 0.086 Uiso 0.347(11) 1 calc R U P A 2
C55 C 0.6001(14) 0.5653(11) 1.0519(12) 0.113(7) Uani 0.347(11) 1 d . U P A 2
H55A H 0.643343 0.554459 1.022674 0.135 Uiso 0.347(11) 1 calc R U P A 2
H55B H 0.563178 0.608724 1.026874 0.135 Uiso 0.347(11) 1 calc R U P A 2
C56 C 0.6525(18) 0.5886(17) 1.1213(15) 0.149(10) Uani 0.347(11) 1 d . U P A 2
H56A H 0.674083 0.639123 1.117268 0.223 Uiso 0.347(11) 1 calc R U P A 2
H56B H 0.705837 0.555540 1.140527 0.223 Uiso 0.347(11) 1 calc R U P A 2
H56C H 0.615802 0.587990 1.156683 0.223 Uiso 0.347(11) 1 calc R U P A 2

loop_
_atom_site_aniso_label
_atom_site_aniso_U_11
_atom_site_aniso_U_22
_atom_site_aniso_U_33
_atom_site_aniso_U_23
_atom_site_aniso_U_13
_atom_site_aniso_U_12
Zn 0.01713(15) 0.02563(17) 0.02030(17) 0.00245(14) 0.00231(12) 0.00528(13)
N1 0.0172(10) 0.0233(12) 0.0203(12) 0.0016(9) 0.0032(9) 0.0007(9)
N2 0.0172(10) 0.0258(13) 0.0182(12) 0.0014(9) 0.0078(9) 0.0026(9)
O1 0.0197(9) 0.0219(10) 0.0258(11) 0.0039(8) -0.0002(8) 0.0049(8)
O2 0.0216(9) 0.0303(11) 0.0178(10) 0.0045(8) 0.0043(8) 0.0089(8)
F1 0.0488(12) 0.0895(17) 0.0527(14) 0.0312(12) 0.0094(10) -0.0007(11)
F2 0.0887(15) 0.0601(14) 0.0500(13) -0.0006(11) 0.0234(12) -0.0398(12)
F3 0.0777(15) 0.0996(18) 0.0523(14) -0.0119(12) 0.0433(12) -0.0201(13)
F4 0.0564(13) 0.0426(12) 0.0871(17) 0.0099(11) 0.0020(12) 0.0114(10)
F5 0.1138(19) 0.0734(16) 0.0563(15) 0.0055(12) 0.0476(14) -0.0394(14)
F6 0.0454(11) 0.0587(14) 0.0754(16) 0.0010(11) 0.0108(11) -0.0139(10)
S1 0.0247(4) 0.0431(5) 0.0478(5) -0.0008(4) 0.0161(4) -0.0012(3)
S2 0.0217(3) 0.0460(5) 0.0411(5) 0.0156(4) 0.0127(3) 0.0066(3)
C1 0.0344(17) 0.067(2) 0.034(2) -0.0016(17) 0.0145(15) -0.0153(17)
C2 0.0213(13) 0.0269(15) 0.0286(16) 0.0051(13) 0.0061(11) -0.0026(12)
C3 0.0224(14) 0.0333(17) 0.0368(19) 0.0081(14) 0.0013(13) -0.0080(13)
C4 0.0387(17) 0.0371(19) 0.0279(18) -0.0018(14) 0.0020(14) -0.0157(14)
C5 0.0373(17) 0.0381(19) 0.0303(18) -0.0056(14) 0.0103(14) -0.0087(14)
C6 0.0235(14) 0.0285(16) 0.0304(17) 0.0005(13) 0.0059(12) -0.0029(12)
C7 0.0199(12) 0.0224(14) 0.0223(15) 0.0035(12) 0.0031(11) -0.0031(11)
C8 0.0221(13) 0.0188(14) 0.0261(15) -0.0001(11) 0.0076(11) -0.0009(11)
C9 0.0151(12) 0.0248(15) 0.0190(14) 0.0018(11) 0.0049(10) 0.0026(11)
C10 0.0227(13) 0.0196(15) 0.0247(15) 0.0001(11) 0.0060(11) 0.0018(11)
C11 0.0207(13) 0.0257(15) 0.0200(14) 0.0030(11) 0.0066(11) 0.0063(11)
C12 0.0235(13) 0.0254(16) 0.0277(16) 0.0060(12) 0.0026(12) 0.0058(12)
C13 0.054(2) 0.041(2) 0.101(3) 0.028(2) -0.021(2) 0.0023(19)
C14 0.140(4) 0.064(3) 0.036(2) 0.004(2) -0.025(2) 0.054(3)
C15 0.066(3) 0.113(4) 0.133(4) 0.086(3) 0.058(3) 0.070(3)
C16 0.0171(12) 0.0295(16) 0.0183(14) -0.0016(11) 0.0020(11) 0.0017(11)
C17 0.0207(12) 0.0228(15) 0.0195(14) -0.0009(11) 0.0064(11) 0.0026(11)
C18 0.0267(14) 0.0209(15) 0.0329(17) -0.0026(12) -0.0002(12) -0.0002(12)
C19 0.0449(19) 0.0314(19) 0.059(2) -0.0037(16) -0.0149(17) -0.0061(16)
C20 0.0338(16) 0.0263(17) 0.049(2) 0.0049(14) 0.0118(15) -0.0030(13)
C21 0.058(2) 0.0265(17) 0.0368(19) -0.0058(14) 0.0093(16) 0.0071(15)
C22 0.0176(12) 0.0230(15) 0.0165(14) 0.0033(11) 0.0061(11) 0.0041(11)
C23 0.0398(18) 0.045(2) 0.042(2) 0.0044(16) 0.0138(16) -0.0013(16)
C24 0.0275(14) 0.0278(16) 0.0282(16) 0.0112(13) 0.0156(12) 0.0065(12)
C25 0.0431(18) 0.0335(18) 0.045(2) 0.0101(15) 0.0328(16) 0.0102(15)
C26 0.060(2) 0.0321(18) 0.0321(19) -0.0005(14) 0.0282(17) 0.0065(16)
C27 0.0488(18) 0.0360(18) 0.0227(17) -0.0022(13) 0.0119(14) 0.0011(15)
C28 0.0295(14) 0.0292(16) 0.0231(16) 0.0032(12) 0.0101(12) 0.0040(12)
C29 0.0269(13) 0.0217(14) 0.0214(14) 0.0062(12) 0.0128(11) 0.0041(12)
C30 0.0180(12) 0.0212(14) 0.0162(14) 0.0021(11) 0.0043(10) -0.0015(11)
C31 0.0169(12) 0.0179(13) 0.0180(14) -0.0010(10) 0.0041(10) -0.0038(10)
C32 0.0180(12) 0.0215(14) 0.0194(14) -0.0001(11) 0.0049(11) -0.0040(11)
C33 0.0188(12) 0.0199(14) 0.0235(15) -0.0002(11) 0.0048(11) -0.0015(11)
C34 0.0310(15) 0.0234(16) 0.0308(17) 0.0001(12) 0.0095(13) 0.0059(12)
C35 0.052(2) 0.0366(19) 0.048(2) 0.0198(16) 0.0167(17) 0.0231(16)
C36 0.054(2) 0.0273(18) 0.062(2) -0.0056(17) 0.0142(18) 0.0097(16)
C37 0.0276(15) 0.046(2) 0.052(2) 0.0132(16) 0.0113(15) 0.0144(14)
C38 0.0201(12) 0.0209(14) 0.0223(15) -0.0068(11) 0.0087(11) -0.0017(11)
C39 0.0168(12) 0.0250(15) 0.0144(13) -0.0049(11) 0.0035(10) -0.0061(11)
C40 0.0311(14) 0.0332(17) 0.0147(14) -0.0005(12) 0.0063(12) 0.0033(13)
C41 0.057(2) 0.052(2) 0.0187(17) -0.0014(14) 0.0175(15) 0.0089(17)
C42 0.0520(19) 0.0399(19) 0.0305(18) 0.0093(14) 0.0221(15) 0.0044(15)
C43 0.0430(18) 0.067(2) 0.0172(17) 0.0007(15) -0.0018(14) 0.0020(17)
C44 0.0140(12) 0.0200(14) 0.0178(14) -0.0001(11) -0.0004(10) -0.0039(11)
C51 0.062(5) 0.111(7) 0.098(6) -0.001(6) 0.028(4) -0.005(5)
C52 0.077(5) 0.105(6) 0.062(5) 0.005(4) 0.036(4) 0.006(4)
C53 0.080(6) 0.085(7) 0.068(6) 0.016(5) 0.042(5) 0.017(5)
C54 0.071(10) 0.082(11) 0.076(11) 0.002(8) 0.043(8) 0.010(7)
C55 0.111(10) 0.128(11) 0.119(10) -0.024(8) 0.064(8) -0.030(8)
C56 0.138(15) 0.213(19) 0.124(15) -0.039(14) 0.081(12) -0.038(14)

_geom_special_details            
;
 All esds (except the esd in the dihedral angle between two l.s. planes)
 are estimated using the full covariance matrix.  The cell esds are taken
 into account individually in the estimation of esds in distances, angles
 and torsion angles; correlations between esds in cell parameters are only
 used when they are defined by crystal symmetry.  An approximate (isotropic)
 treatment of cell esds is used for estimating esds involving l.s. planes.
;

loop_
_geom_bond_atom_site_label_1
_geom_bond_atom_site_label_2
_geom_bond_distance
_geom_bond_site_symmetry_2
_geom_bond_publ_flag
Zn O1 1.9188(17) . ?
Zn O2 1.9199(17) . ?
Zn N1 2.019(2) . ?
Zn N2 2.028(2) . ?
Zn S2 3.2658(8) . ?
Zn S1 3.4658(8) . ?
N1 C8 1.304(3) . ?
N1 C7 1.425(3) . ?
N2 C30 1.308(3) . ?
N2 C29 1.432(3) . ?
O1 C22 1.303(3) . ?
O2 C44 1.295(3) . ?
F1 C1 1.326(4) . ?
F2 C1 1.327(4) . ?
F3 C1 1.334(4) . ?
F4 C23 1.324(4) . ?
F5 C23 1.328(4) . ?
F6 C23 1.335(4) . ?
S1 C2 1.775(3) . ?
S1 C1 1.791(4) . ?
S2 C24 1.774(3) . ?
S2 C23 1.787(3) . ?
C2 C3 1.394(4) . ?
C2 C7 1.402(3) . ?
C3 C4 1.376(4) . ?
C3 H3 0.9500 . ?
C4 C5 1.381(4) . ?
C4 H4 0.9500 . ?
C5 C6 1.384(4) . ?
C5 H5 0.9500 . ?
C6 C7 1.388(4) . ?
C6 H6 0.9500 . ?
C8 C9 1.427(3) . ?
C8 H8 0.9500 . ?
C9 C10 1.422(3) . ?
C9 C22 1.426(4) . ?
C10 C11 1.363(3) . ?
C10 H10 0.9500 . ?
C11 C16 1.414(4) . ?
C11 C12 1.533(4) . ?
C12 C14 1.501(5) . ?
C12 C15 1.512(4) . ?
C12 C13 1.516(4) . ?
C13 H13A 0.9800 . ?
C13 H13B 0.9800 . ?
C13 H13C 0.9800 . ?
C14 H14A 0.9800 . ?
C14 H14B 0.9800 . ?
C14 H14C 0.9800 . ?
C15 H15A 0.9800 . ?
C15 H15B 0.9800 . ?
C15 H15C 0.9800 . ?
C16 C17 1.377(3) . ?
C16 H16 0.9500 . ?
C17 C22 1.440(3) . ?
C17 C18 1.537(4) . ?
C18 C21 1.533(4) . ?
C18 C19 1.535(4) . ?
C18 C20 1.538(4) . ?
C19 H19A 0.9800 . ?
C19 H19B 0.9800 . ?
C19 H19C 0.9800 . ?
C20 H20A 0.9800 . ?
C20 H20B 0.9800 . ?
C20 H20C 0.9800 . ?
C21 H21A 0.9800 . ?
C21 H21B 0.9800 . ?
C21 H21C 0.9800 . ?
C24 C25 1.394(4) . ?
C24 C29 1.402(3) . ?
C25 C26 1.372(4) . ?
C25 H25 0.9500 . ?
C26 C27 1.379(4) . ?
C26 H26 0.9500 . ?
C27 C28 1.390(4) . ?
C27 H27 0.9500 . ?
C28 C29 1.390(4) . ?
C28 H28 0.9500 . ?
C30 C31 1.424(3) . ?
C30 H30 0.9500 . ?
C31 C32 1.418(3) . ?
C31 C44 1.433(3) . ?
C32 C33 1.371(3) . ?
C32 H32 0.9500 . ?
C33 C38 1.417(4) . ?
C33 C34 1.534(4) . ?
C34 C35 1.530(4) . ?
C34 C37 1.531(4) . ?
C34 C36 1.534(4) . ?
C35 H35A 0.9800 . ?
C35 H35B 0.9800 . ?
C35 H35C 0.9800 . ?
C36 H36A 0.9800 . ?
C36 H36B 0.9800 . ?
C36 H36C 0.9800 . ?
C37 H37A 0.9800 . ?
C37 H37B 0.9800 . ?
C37 H37C 0.9800 . ?
C38 C39 1.373(3) . ?
C38 H38 0.9500 . ?
C39 C44 1.443(3) . ?
C39 C40 1.539(4) . ?
C40 C42 1.531(4) . ?
C40 C43 1.538(4) . ?
C40 C41 1.543(4) . ?
C41 H41A 0.9800 . ?
C41 H41B 0.9800 . ?
C41 H41C 0.9800 . ?
C42 H42A 0.9800 . ?
C42 H42B 0.9800 . ?
C42 H42C 0.9800 . ?
C43 H43A 0.9800 . ?
C43 H43B 0.9800 . ?
C43 H43C 0.9800 . ?
C51 C52 1.461(11) . ?
C51 H51A 0.9800 . ?
C51 H51B 0.9800 . ?
C51 H51C 0.9800 . ?
C52 C53 1.530(16) . ?
C52 H52A 0.9900 . ?
C52 H52B 0.9900 . ?
C53 C53 1.49(3) 3_667 ?
C53 H53A 0.9900 . ?
C53 H53B 0.9900 . ?
C54 C54 1.47(5) 3_667 ?
C54 C55 1.49(3) . ?
C54 H54A 0.9900 . ?
C54 H54B 0.9900 . ?
C55 C56 1.34(3) . ?
C55 H55A 0.9900 . ?
C55 H55B 0.9900 . ?
C56 H56A 0.9800 . ?
C56 H56B 0.9800 . ?
C56 H56C 0.9800 . ?

loop_
_geom_angle_atom_site_label_1
_geom_angle_atom_site_label_2
_geom_angle_atom_site_label_3
_geom_angle
_geom_angle_site_symmetry_1
_geom_angle_site_symmetry_3
_geom_angle_publ_flag
O1 Zn O2 105.10(7) . . ?
O1 Zn N1 94.46(8) . . ?
O2 Zn N1 127.79(8) . . ?
O1 Zn N2 133.98(8) . . ?
O2 Zn N2 94.13(8) . . ?
N1 Zn N2 106.11(9) . . ?
O1 Zn S2 74.89(6) . . ?
O2 Zn S2 145.25(6) . . ?
N1 Zn S2 86.26(6) . . ?
N2 Zn S2 66.17(6) . . ?
O1 Zn S1 139.66(5) . . ?
O2 Zn S1 72.97(6) . . ?
N1 Zn S1 61.58(6) . . ?
N2 Zn S1 85.71(6) . . ?
S2 Zn S1 129.67(2) . . ?
C8 N1 C7 117.2(2) . . ?
C8 N1 Zn 120.14(17) . . ?
C7 N1 Zn 122.03(16) . . ?
C30 N2 C29 117.2(2) . . ?
C30 N2 Zn 119.92(17) . . ?
C29 N2 Zn 122.23(16) . . ?
C22 O1 Zn 127.80(16) . . ?
C44 O2 Zn 128.73(16) . . ?
C2 S1 C1 98.54(14) . . ?
C2 S1 Zn 78.36(9) . . ?
C1 S1 Zn 117.07(10) . . ?
C24 S2 C23 98.18(14) . . ?
C24 S2 Zn 82.59(9) . . ?
C23 S2 Zn 121.45(11) . . ?
F1 C1 F2 106.1(3) . . ?
F1 C1 F3 107.8(3) . . ?
F2 C1 F3 106.7(2) . . ?
F1 C1 S1 114.2(2) . . ?
F2 C1 S1 113.5(2) . . ?
F3 C1 S1 108.2(3) . . ?
C3 C2 C7 119.7(3) . . ?
C3 C2 S1 119.5(2) . . ?
C7 C2 S1 120.8(2) . . ?
C4 C3 C2 120.3(3) . . ?
C4 C3 H3 119.8 . . ?
C2 C3 H3 119.8 . . ?
C3 C4 C5 120.5(3) . . ?
C3 C4 H4 119.8 . . ?
C5 C4 H4 119.8 . . ?
C4 C5 C6 119.5(3) . . ?
C4 C5 H5 120.3 . . ?
C6 C5 H5 120.3 . . ?
C5 C6 C7 121.2(2) . . ?
C5 C6 H6 119.4 . . ?
C7 C6 H6 119.4 . . ?
C6 C7 C2 118.7(2) . . ?
C6 C7 N1 119.8(2) . . ?
C2 C7 N1 121.3(2) . . ?
N1 C8 C9 128.7(2) . . ?
N1 C8 H8 115.6 . . ?
C9 C8 H8 115.6 . . ?
C10 C9 C22 120.2(2) . . ?
C10 C9 C8 115.5(2) . . ?
C22 C9 C8 124.1(2) . . ?
C11 C10 C9 122.5(2) . . ?
C11 C10 H10 118.8 . . ?
C9 C10 H10 118.8 . . ?
C10 C11 C16 116.1(2) . . ?
C10 C11 C12 123.2(2) . . ?
C16 C11 C12 120.7(2) . . ?
C14 C12 C15 109.1(4) . . ?
C14 C12 C13 108.2(3) . . ?
C15 C12 C13 107.3(3) . . ?
C14 C12 C11 111.2(2) . . ?
C15 C12 C11 108.4(2) . . ?
C13 C12 C11 112.6(2) . . ?
C12 C13 H13A 109.5 . . ?
C12 C13 H13B 109.5 . . ?
H13A C13 H13B 109.5 . . ?
C12 C13 H13C 109.5 . . ?
H13A C13 H13C 109.5 . . ?
H13B C13 H13C 109.5 . . ?
C12 C14 H14A 109.5 . . ?
C12 C14 H14B 109.5 . . ?
H14A C14 H14B 109.5 . . ?
C12 C14 H14C 109.5 . . ?
H14A C14 H14C 109.5 . . ?
H14B C14 H14C 109.5 . . ?
C12 C15 H15A 109.5 . . ?
C12 C15 H15B 109.5 . . ?
H15A C15 H15B 109.5 . . ?
C12 C15 H15C 109.5 . . ?
H15A C15 H15C 109.5 . . ?
H15B C15 H15C 109.5 . . ?
C17 C16 C11 125.4(2) . . ?
C17 C16 H16 117.3 . . ?
C11 C16 H16 117.3 . . ?
C16 C17 C22 118.0(2) . . ?
C16 C17 C18 121.9(2) . . ?
C22 C17 C18 120.2(2) . . ?
C21 C18 C19 107.5(3) . . ?
C21 C18 C17 110.0(2) . . ?
C19 C18 C17 112.0(2) . . ?
C21 C18 C20 110.4(2) . . ?
C19 C18 C20 107.3(2) . . ?
C17 C18 C20 109.6(2) . . ?
C18 C19 H19A 109.5 . . ?
C18 C19 H19B 109.5 . . ?
H19A C19 H19B 109.5 . . ?
C18 C19 H19C 109.5 . . ?
H19A C19 H19C 109.5 . . ?
H19B C19 H19C 109.5 . . ?
C18 C20 H20A 109.5 . . ?
C18 C20 H20B 109.5 . . ?
H20A C20 H20B 109.5 . . ?
C18 C20 H20C 109.5 . . ?
H20A C20 H20C 109.5 . . ?
H20B C20 H20C 109.5 . . ?
C18 C21 H21A 109.5 . . ?
C18 C21 H21B 109.5 . . ?
H21A C21 H21B 109.5 . . ?
C18 C21 H21C 109.5 . . ?
H21A C21 H21C 109.5 . . ?
H21B C21 H21C 109.5 . . ?
O1 C22 C9 123.0(2) . . ?
O1 C22 C17 119.4(2) . . ?
C9 C22 C17 117.6(2) . . ?
F4 C23 F5 106.9(3) . . ?
F4 C23 F6 107.7(3) . . ?
F5 C23 F6 106.9(3) . . ?
F4 C23 S2 113.7(2) . . ?
F5 C23 S2 112.6(2) . . ?
F6 C23 S2 108.8(2) . . ?
C25 C24 C29 119.5(3) . . ?
C25 C24 S2 119.7(2) . . ?
C29 C24 S2 120.8(2) . . ?
C26 C25 C24 121.1(3) . . ?
C26 C25 H25 119.5 . . ?
C24 C25 H25 119.5 . . ?
C25 C26 C27 119.9(3) . . ?
C25 C26 H26 120.1 . . ?
C27 C26 H26 120.1 . . ?
C26 C27 C28 119.9(3) . . ?
C26 C27 H27 120.1 . . ?
C28 C27 H27 120.1 . . ?
C29 C28 C27 121.0(3) . . ?
C29 C28 H28 119.5 . . ?
C27 C28 H28 119.5 . . ?
C28 C29 C24 118.6(2) . . ?
C28 C29 N2 120.0(2) . . ?
C24 C29 N2 121.3(2) . . ?
N2 C30 C31 129.3(2) . . ?
N2 C30 H30 115.3 . . ?
C31 C30 H30 115.3 . . ?
C32 C31 C30 116.2(2) . . ?
C32 C31 C44 119.9(2) . . ?
C30 C31 C44 123.9(2) . . ?
C33 C32 C31 122.9(2) . . ?
C33 C32 H32 118.5 . . ?
C31 C32 H32 118.5 . . ?
C32 C33 C38 115.8(2) . . ?
C32 C33 C34 124.2(2) . . ?
C38 C33 C34 120.1(2) . . ?
C35 C34 C37 107.9(2) . . ?
C35 C34 C33 111.8(2) . . ?
C37 C34 C33 110.3(2) . . ?
C35 C34 C36 108.6(3) . . ?
C37 C34 C36 108.5(2) . . ?
C33 C34 C36 109.6(2) . . ?
C34 C35 H35A 109.5 . . ?
C34 C35 H35B 109.5 . . ?
H35A C35 H35B 109.5 . . ?
C34 C35 H35C 109.5 . . ?
H35A C35 H35C 109.5 . . ?
H35B C35 H35C 109.5 . . ?
C34 C36 H36A 109.5 . . ?
C34 C36 H36B 109.5 . . ?
H36A C36 H36B 109.5 . . ?
C34 C36 H36C 109.5 . . ?
H36A C36 H36C 109.5 . . ?
H36B C36 H36C 109.5 . . ?
C34 C37 H37A 109.5 . . ?
C34 C37 H37B 109.5 . . ?
H37A C37 H37B 109.5 . . ?
C34 C37 H37C 109.5 . . ?
H37A C37 H37C 109.5 . . ?
H37B C37 H37C 109.5 . . ?
C39 C38 C33 125.3(2) . . ?
C39 C38 H38 117.4 . . ?
C33 C38 H38 117.4 . . ?
C38 C39 C44 118.3(2) . . ?
C38 C39 C40 122.4(2) . . ?
C44 C39 C40 119.2(2) . . ?
C42 C40 C43 110.9(2) . . ?
C42 C40 C39 110.1(2) . . ?
C43 C40 C39 110.4(2) . . ?
C42 C40 C41 106.9(2) . . ?
C43 C40 C41 107.3(2) . . ?
C39 C40 C41 111.1(2) . . ?
C40 C41 H41A 109.5 . . ?
C40 C41 H41B 109.5 . . ?
H41A C41 H41B 109.5 . . ?
C40 C41 H41C 109.5 . . ?
H41A C41 H41C 109.5 . . ?
H41B C41 H41C 109.5 . . ?
C40 C42 H42A 109.5 . . ?
C40 C42 H42B 109.5 . . ?
H42A C42 H42B 109.5 . . ?
C40 C42 H42C 109.5 . . ?
H42A C42 H42C 109.5 . . ?
H42B C42 H42C 109.5 . . ?
C40 C43 H43A 109.5 . . ?
C40 C43 H43B 109.5 . . ?
H43A C43 H43B 109.5 . . ?
C40 C43 H43C 109.5 . . ?
H43A C43 H43C 109.5 . . ?
H43B C43 H43C 109.5 . . ?
O2 C44 C31 122.8(2) . . ?
O2 C44 C39 119.6(2) . . ?
C31 C44 C39 117.5(2) . . ?
C52 C51 H51A 109.5 . . ?
C52 C51 H51B 109.5 . . ?
H51A C51 H51B 109.5 . . ?
C52 C51 H51C 109.5 . . ?
H51A C51 H51C 109.5 . . ?
H51B C51 H51C 109.5 . . ?
C51 C52 C53 115.3(8) . . ?
C51 C52 H52A 108.4 . . ?
C53 C52 H52A 108.4 . . ?
C51 C52 H52B 108.4 . . ?
C53 C52 H52B 108.4 . . ?
H52A C52 H52B 107.5 . . ?
C53 C53 C52 111.5(12) 3_667 . ?
C53 C53 H53A 109.3 3_667 . ?
C52 C53 H53A 109.3 . . ?
C53 C53 H53B 109.3 3_667 . ?
C52 C53 H53B 109.3 . . ?
H53A C53 H53B 108.0 . . ?
C54 C54 C55 116(2) 3_667 . ?
C54 C54 H54A 108.2 3_667 . ?
C55 C54 H54A 108.2 . . ?
C54 C54 H54B 108.2 3_667 . ?
C55 C54 H54B 108.2 . . ?
H54A C54 H54B 107.3 . . ?
C56 C55 C54 125(2) . . ?
C56 C55 H55A 106.1 . . ?
C54 C55 H55A 106.1 . . ?
C56 C55 H55B 106.1 . . ?
C54 C55 H55B 106.1 . . ?
H55A C55 H55B 106.3 . . ?
C55 C56 H56A 109.5 . . ?
C55 C56 H56B 109.5 . . ?
H56A C56 H56B 109.5 . . ?
C55 C56 H56C 109.5 . . ?
H56A C56 H56C 109.5 . . ?
H56B C56 H56C 109.5 . . ?

loop_
_geom_torsion_atom_site_label_1
_geom_torsion_atom_site_label_2
_geom_torsion_atom_site_label_3
_geom_torsion_atom_site_label_4
_geom_torsion
_geom_torsion_site_symmetry_1
_geom_torsion_site_symmetry_2
_geom_torsion_site_symmetry_3
_geom_torsion_site_symmetry_4
_geom_torsion_publ_flag
C2 S1 C1 F1 60.9(3) . . . . ?
Zn S1 C1 F1 -20.4(3) . . . . ?
C2 S1 C1 F2 -60.9(2) . . . . ?
Zn S1 C1 F2 -142.17(19) . . . . ?
C2 S1 C1 F3 -179.2(2) . . . . ?
Zn S1 C1 F3 99.6(2) . . . . ?
C1 S1 C2 C3 94.9(2) . . . . ?
Zn S1 C2 C3 -149.0(2) . . . . ?
C1 S1 C2 C7 -85.4(2) . . . . ?
Zn S1 C2 C7 30.6(2) . . . . ?
C7 C2 C3 C4 0.7(4) . . . . ?
S1 C2 C3 C4 -179.6(2) . . . . ?
C2 C3 C4 C5 1.4(4) . . . . ?
C3 C4 C5 C6 -2.3(5) . . . . ?
C4 C5 C6 C7 1.2(4) . . . . ?
C5 C6 C7 C2 0.8(4) . . . . ?
C5 C6 C7 N1 -174.8(2) . . . . ?
C3 C2 C7 C6 -1.8(4) . . . . ?
S1 C2 C7 C6 178.6(2) . . . . ?
C3 C2 C7 N1 173.8(2) . . . . ?
S1 C2 C7 N1 -5.8(4) . . . . ?
C8 N1 C7 C6 -54.9(3) . . . . ?
Zn N1 C7 C6 116.0(2) . . . . ?
C8 N1 C7 C2 129.5(3) . . . . ?
Zn N1 C7 C2 -59.5(3) . . . . ?
C7 N1 C8 C9 168.8(2) . . . . ?
Zn N1 C8 C9 -2.4(4) . . . . ?
N1 C8 C9 C10 174.4(2) . . . . ?
N1 C8 C9 C22 -9.1(4) . . . . ?
C22 C9 C10 C11 -0.6(4) . . . . ?
C8 C9 C10 C11 176.1(2) . . . . ?
C9 C10 C11 C16 -2.8(4) . . . . ?
C9 C10 C11 C12 -179.4(2) . . . . ?
C10 C11 C12 C14 -132.6(3) . . . . ?
C16 C11 C12 C14 50.9(4) . . . . ?
C10 C11 C12 C15 107.5(4) . . . . ?
C16 C11 C12 C15 -69.0(4) . . . . ?
C10 C11 C12 C13 -11.0(4) . . . . ?
C16 C11 C12 C13 172.6(3) . . . . ?
C10 C11 C16 C17 2.0(4) . . . . ?
C12 C11 C16 C17 178.7(2) . . . . ?
C11 C16 C17 C22 2.3(4) . . . . ?
C11 C16 C17 C18 -178.4(2) . . . . ?
C16 C17 C18 C21 -115.9(3) . . . . ?
C22 C17 C18 C21 63.4(3) . . . . ?
C16 C17 C18 C19 3.5(4) . . . . ?
C22 C17 C18 C19 -177.2(3) . . . . ?
C16 C17 C18 C20 122.4(3) . . . . ?
C22 C17 C18 C20 -58.3(3) . . . . ?
Zn O1 C22 C9 4.8(3) . . . . ?
Zn O1 C22 C17 -175.71(16) . . . . ?
C10 C9 C22 O1 -175.7(2) . . . . ?
C8 C9 C22 O1 8.0(4) . . . . ?
C10 C9 C22 C17 4.9(3) . . . . ?
C8 C9 C22 C17 -171.5(2) . . . . ?
C16 C17 C22 O1 174.9(2) . . . . ?
C18 C17 C22 O1 -4.4(4) . . . . ?
C16 C17 C22 C9 -5.6(3) . . . . ?
C18 C17 C22 C9 175.1(2) . . . . ?
C24 S2 C23 F4 61.1(3) . . . . ?
Zn S2 C23 F4 -25.2(3) . . . . ?
C24 S2 C23 F5 -60.6(2) . . . . ?
Zn S2 C23 F5 -146.93(19) . . . . ?
C24 S2 C23 F6 -178.9(2) . . . . ?
Zn S2 C23 F6 94.8(2) . . . . ?
C23 S2 C24 C25 86.4(2) . . . . ?
Zn S2 C24 C25 -152.7(2) . . . . ?
C23 S2 C24 C29 -94.1(2) . . . . ?
Zn S2 C24 C29 26.7(2) . . . . ?
C29 C24 C25 C26 0.5(4) . . . . ?
S2 C24 C25 C26 180.0(2) . . . . ?
C24 C25 C26 C27 -0.1(4) . . . . ?
C25 C26 C27 C28 -0.3(4) . . . . ?
C26 C27 C28 C29 0.4(4) . . . . ?
C27 C28 C29 C24 0.0(4) . . . . ?
C27 C28 C29 N2 -177.4(2) . . . . ?
C25 C24 C29 C28 -0.4(4) . . . . ?
S2 C24 C29 C28 -179.9(2) . . . . ?
C25 C24 C29 N2 176.9(2) . . . . ?
S2 C24 C29 N2 -2.5(3) . . . . ?
C30 N2 C29 C28 -44.8(3) . . . . ?
Zn N2 C29 C28 126.0(2) . . . . ?
C30 N2 C29 C24 137.9(2) . . . . ?
Zn N2 C29 C24 -51.3(3) . . . . ?
C29 N2 C30 C31 169.5(2) . . . . ?
Zn N2 C30 C31 -1.5(3) . . . . ?
N2 C30 C31 C32 174.6(2) . . . . ?
N2 C30 C31 C44 -7.6(4) . . . . ?
C30 C31 C32 C33 178.0(2) . . . . ?
C44 C31 C32 C33 0.1(4) . . . . ?
C31 C32 C33 C38 -3.1(4) . . . . ?
C31 C32 C33 C34 176.9(2) . . . . ?
C32 C33 C34 C35 -1.6(4) . . . . ?
C38 C33 C34 C35 178.4(2) . . . . ?
C32 C33 C34 C37 118.6(3) . . . . ?
C38 C33 C34 C37 -61.4(3) . . . . ?
C32 C33 C34 C36 -122.1(3) . . . . ?
C38 C33 C34 C36 57.9(3) . . . . ?
C32 C33 C38 C39 1.8(4) . . . . ?
C34 C33 C38 C39 -178.2(2) . . . . ?
C33 C38 C39 C44 2.5(4) . . . . ?
C33 C38 C39 C40 -178.9(2) . . . . ?
C38 C39 C40 C42 122.7(3) . . . . ?
C44 C39 C40 C42 -58.8(3) . . . . ?
C38 C39 C40 C43 -114.6(3) . . . . ?
C44 C39 C40 C43 64.0(3) . . . . ?
C38 C39 C40 C41 4.3(3) . . . . ?
C44 C39 C40 C41 -177.1(2) . . . . ?
Zn O2 C44 C31 4.7(3) . . . . ?
Zn O2 C44 C39 -175.68(16) . . . . ?
C32 C31 C44 O2 -176.2(2) . . . . ?
C30 C31 C44 O2 6.1(4) . . . . ?
C32 C31 C44 C39 4.2(3) . . . . ?
C30 C31 C44 C39 -173.5(2) . . . . ?
C38 C39 C44 O2 175.0(2) . . . . ?
C40 C39 C44 O2 -3.7(3) . . . . ?
C38 C39 C44 C31 -5.4(3) . . . . ?
C40 C39 C44 C31 176.0(2) . . . . ?
C51 C52 C53 C53 -176.1(12) . . . 3_667 ?
C54 C54 C55 C56 163(3) 3_667 . . . ?

_refine_diff_density_max         0.688
_refine_diff_density_min         -0.456
_refine_diff_density_rms         0.061

_shelx_res_file                  
;
TITL shelxt_a.res in P2(1)/c
    e21mdj2.res
    created by SHELXL-2018/3 at 15:46:32 on 27-Apr-2021
CELL  0.71073  15.2189  18.0387  18.3723   90.000  108.104   90.000
ZERR     4.00   0.0005   0.0007   0.0008    0.000    0.004    0.000
LATT   1
SYMM  - X, 1/2 + Y, 1/2 - Z
SFAC  C    H    N    O    F    S    ZN
UNIT 188 228 8 8 24 8 4
ACTA
FMAP   2
PLAN   5
BOND $H
CONF
BIND ZN S1
BIND ZN S2
TEMP -123
SIZE 0.151 0.176 0.515
LIST   4
ISOR C51 C52 C53 C54 C55 C56 0.01
L.S.  10
TEMP  -123.00
WGHT    0.034000    3.588600
FVAR       2.62163   0.65304
ZN    7    0.295919    0.576341    0.621061    11.00000    0.01713    0.02563 =
         0.02030    0.00245    0.00231    0.00528
N1    3    0.311819    0.466222    0.610084    11.00000    0.01719    0.02329 =
         0.02031    0.00157    0.00315    0.00066
N2    3    0.229748    0.614639    0.514293    11.00000    0.01716    0.02581 =
         0.01816    0.00143    0.00776    0.00261
O1    4    0.417486    0.590439    0.691785    11.00000    0.01969    0.02189 =
         0.02584    0.00389   -0.00020    0.00494
O2    4    0.214363    0.625569    0.666857    11.00000    0.02161    0.03027 =
         0.01782    0.00454    0.00430    0.00887
F1    5    0.204189    0.366427    0.694598    11.00000    0.04881    0.08948 =
         0.05274    0.03119    0.00938   -0.00068
F2    5    0.074414    0.325002    0.626267    11.00000    0.08875    0.06013 =
         0.04999   -0.00062    0.02341   -0.03975
F3    5    0.079232    0.404959    0.713130    11.00000    0.07766    0.09962 =
         0.05229   -0.01193    0.04330   -0.02013
F4    5    0.375599    0.731197    0.467985    11.00000    0.05642    0.04264 =
         0.08712    0.00993    0.00199    0.01137
F5    5    0.458600    0.679972    0.407814    11.00000    0.11379    0.07340 =
         0.05625    0.00552    0.04757   -0.03937
F6    5    0.521335    0.717194    0.522888    11.00000    0.04543    0.05865 =
         0.07544    0.00098    0.01083   -0.01385
S1    6    0.105173    0.462454    0.594927    11.00000    0.02469    0.04313 =
         0.04777   -0.00075    0.01614   -0.00121
S2    6    0.430395    0.596904    0.514329    11.00000    0.02168    0.04599 =
         0.04111    0.01557    0.01267    0.00661
C1    1    0.117344    0.385952    0.659485    11.00000    0.03435    0.06676 =
         0.03387   -0.00155    0.01450   -0.01529
C2    1    0.158514    0.422272    0.531101    11.00000    0.02128    0.02691 =
         0.02863    0.00507    0.00607   -0.00256
C3    1    0.103904    0.387711    0.464522    11.00000    0.02240    0.03326 =
         0.03679    0.00807    0.00125   -0.00799
AFIX  43
H3    2    0.038685    0.386126    0.453603    11.00000   -1.20000
AFIX   0
C4    1    0.144001    0.355898    0.414569    11.00000    0.03874    0.03709 =
         0.02795   -0.00182    0.00198   -0.01573
AFIX  43
H4    2    0.106174    0.333409    0.368788    11.00000   -1.20000
AFIX   0
C5    1    0.238850    0.356418    0.430491    11.00000    0.03732    0.03806 =
         0.03034   -0.00559    0.01034   -0.00869
AFIX  43
H5    2    0.266472    0.332817    0.396812    11.00000   -1.20000
AFIX   0
C6    1    0.293366    0.391606    0.495926    11.00000    0.02355    0.02851 =
         0.03036    0.00045    0.00589   -0.00287
AFIX  43
H6    2    0.358519    0.392747    0.506296    11.00000   -1.20000
AFIX   0
C7    1    0.254630    0.425241    0.546649    11.00000    0.01993    0.02242 =
         0.02229    0.00346    0.00306   -0.00311
C8    1    0.383223    0.432078    0.655874    11.00000    0.02215    0.01879 =
         0.02610   -0.00011    0.00760   -0.00088
AFIX  43
H8    2    0.385054    0.380004    0.648761    11.00000   -1.20000
AFIX   0
C9    1    0.459017    0.462386    0.715250    11.00000    0.01511    0.02479 =
         0.01898    0.00176    0.00488    0.00261
C10   1    0.522483    0.409787    0.760351    11.00000    0.02275    0.01965 =
         0.02468    0.00014    0.00597    0.00183
AFIX  43
H10   2    0.509598    0.358491    0.751176    11.00000   -1.20000
AFIX   0
C11   1    0.601101    0.430187    0.816245    11.00000    0.02073    0.02568 =
         0.01996    0.00295    0.00664    0.00631
C12   1    0.670698    0.374290    0.864902    11.00000    0.02354    0.02538 =
         0.02774    0.00597    0.00260    0.00583
C13   1    0.634035    0.295576    0.854811    11.00000    0.05388    0.04137 =
         0.10068    0.02840   -0.02131    0.00226
AFIX 137
H13A  2    0.619825    0.280932    0.801020    11.00000   -1.50000
H13B  2    0.577757    0.292847    0.869900    11.00000   -1.50000
H13C  2    0.680817    0.262059    0.886990    11.00000   -1.50000
AFIX   0
C14   1    0.697140    0.393496    0.948404    11.00000    0.13994    0.06381 =
         0.03607    0.00423   -0.02500    0.05389
AFIX 137
H14A  2    0.727474    0.442068    0.956940    11.00000   -1.50000
H14B  2    0.739678    0.355864    0.978283    11.00000   -1.50000
H14C  2    0.641536    0.395099    0.964524    11.00000   -1.50000
AFIX   0
C15   1    0.756196    0.375649    0.839629    11.00000    0.06597    0.11328 =
         0.13341    0.08611    0.05793    0.07021
AFIX 137
H15A  2    0.741439    0.355238    0.787782    11.00000   -1.50000
H15B  2    0.804816    0.345729    0.874879    11.00000   -1.50000
H15C  2    0.777766    0.426862    0.839841    11.00000   -1.50000
AFIX   0
C16   1    0.618567    0.507184    0.824720    11.00000    0.01713    0.02948 =
         0.01835   -0.00162    0.00196    0.00174
AFIX  43
H16   2    0.674064    0.522436    0.862248    11.00000   -1.20000
AFIX   0
C17   1    0.561764    0.561896    0.783060    11.00000    0.02069    0.02276 =
         0.01954   -0.00091    0.00639    0.00263
C18   1    0.587492    0.644420    0.794757    11.00000    0.02675    0.02093 =
         0.03293   -0.00263   -0.00020   -0.00022
C19   1    0.683644    0.655874    0.852963    11.00000    0.04491    0.03139 =
         0.05874   -0.00375   -0.01485   -0.00606
AFIX 137
H19A  2    0.730057    0.630717    0.834915    11.00000   -1.50000
H19B  2    0.684698    0.635220    0.902564    11.00000   -1.50000
H19C  2    0.697578    0.709000    0.858582    11.00000   -1.50000
AFIX   0
C20   1    0.589434    0.678529    0.718523    11.00000    0.03378    0.02626 =
         0.04892    0.00489    0.01182   -0.00297
AFIX 137
H20A  2    0.528455    0.673199    0.680183    11.00000   -1.50000
H20B  2    0.635778    0.652887    0.700788    11.00000   -1.50000
H20C  2    0.605307    0.731229    0.726037    11.00000   -1.50000
AFIX   0
C21   1    0.517732    0.685394    0.825072    11.00000    0.05783    0.02653 =
         0.03684   -0.00584    0.00930    0.00712
AFIX 137
H21A  2    0.533520    0.738198    0.830813    11.00000   -1.50000
H21B  2    0.519641    0.664770    0.874889    11.00000   -1.50000
H21C  2    0.455452    0.679400    0.788891    11.00000   -1.50000
AFIX   0
C22   1    0.475772    0.539791    0.727966    11.00000    0.01760    0.02300 =
         0.01648    0.00327    0.00608    0.00411
C23   1    0.445780    0.685236    0.475920    11.00000    0.03983    0.04520 =
         0.04208    0.00441    0.01383   -0.00130
C24   1    0.329718    0.568758    0.440740    11.00000    0.02746    0.02776 =
         0.02823    0.01123    0.01560    0.00648
C25   1    0.338274    0.533021    0.375995    11.00000    0.04307    0.03348 =
         0.04494    0.01006    0.03283    0.01018
AFIX  43
H25   2    0.398072    0.524092    0.371890    11.00000   -1.20000
AFIX   0
C26   1    0.261755    0.510545    0.318131    11.00000    0.06046    0.03213 =
         0.03210   -0.00053    0.02819    0.00652
AFIX  43
H26   2    0.268742    0.486348    0.274332    11.00000   -1.20000
AFIX   0
C27   1    0.174677    0.523124    0.323631    11.00000    0.04881    0.03601 =
         0.02272   -0.00222    0.01188    0.00108
AFIX  43
H27   2    0.121560    0.507855    0.283502    11.00000   -1.20000
AFIX   0
C28   1    0.164742    0.558192    0.388007    11.00000    0.02950    0.02919 =
         0.02308    0.00316    0.01010    0.00403
AFIX  43
H28   2    0.104582    0.566402    0.391630    11.00000   -1.20000
AFIX   0
C29   1    0.241525    0.581427    0.447160    11.00000    0.02688    0.02168 =
         0.02140    0.00625    0.01276    0.00406
C30   1    0.164738    0.664582    0.504150    11.00000    0.01802    0.02124 =
         0.01617    0.00206    0.00433   -0.00149
AFIX  43
H30   2    0.137833    0.680862    0.452845    11.00000   -1.20000
AFIX   0
C31   1    0.128492    0.698058    0.558924    11.00000    0.01690    0.01791 =
         0.01801   -0.00100    0.00408   -0.00380
C32   1    0.063308    0.755721    0.531382    11.00000    0.01803    0.02154 =
         0.01944   -0.00010    0.00492   -0.00398
AFIX  43
H32   2    0.048746    0.770047    0.479214    11.00000   -1.20000
AFIX   0
C33   1    0.020364    0.791719    0.576651    11.00000    0.01880    0.01992 =
         0.02350   -0.00019    0.00483   -0.00147
C34   1   -0.046786    0.856767    0.549641    11.00000    0.03101    0.02337 =
         0.03078    0.00013    0.00951    0.00587
C35   1   -0.058064    0.878120    0.466631    11.00000    0.05177    0.03663 =
         0.04839    0.01982    0.01665    0.02310
AFIX 137
H35A  2   -0.082414    0.835701    0.433104    11.00000   -1.50000
H35B  2    0.002113    0.892465    0.462071    11.00000   -1.50000
H35C  2   -0.101113    0.919870    0.451550    11.00000   -1.50000
AFIX   0
C36   1   -0.010740    0.924419    0.600849    11.00000    0.05430    0.02725 =
         0.06211   -0.00560    0.01416    0.00969
AFIX 137
H36A  2    0.048586    0.940126    0.595491    11.00000   -1.50000
H36B  2   -0.002331    0.911302    0.654352    11.00000   -1.50000
H36C  2   -0.055454    0.965037    0.585410    11.00000   -1.50000
AFIX   0
C37   1   -0.142316    0.836463    0.554868    11.00000    0.02756    0.04568 =
         0.05216    0.01316    0.01128    0.01437
AFIX 137
H37A  2   -0.183720    0.879221    0.539736    11.00000   -1.50000
H37B  2   -0.136843    0.822435    0.607629    11.00000   -1.50000
H37C  2   -0.167535    0.794734    0.520585    11.00000   -1.50000
AFIX   0
C38   1    0.041438    0.765236    0.652778    11.00000    0.02015    0.02094 =
         0.02228   -0.00683    0.00873   -0.00172
AFIX  43
H38   2    0.011144    0.788343    0.684857    11.00000   -1.20000
AFIX   0
C39   1    0.102119    0.708865    0.683908    11.00000    0.01684    0.02496 =
         0.01443   -0.00488    0.00355   -0.00611
C40   1    0.120405    0.682019    0.766826    11.00000    0.03112    0.03323 =
         0.01468   -0.00054    0.00634    0.00328
C41   1    0.057119    0.722206    0.805406    11.00000    0.05720    0.05246 =
         0.01870   -0.00143    0.01746    0.00885
AFIX 137
H41A  2    0.068929    0.775660    0.806359    11.00000   -1.50000
H41B  2    0.069914    0.703977    0.857928    11.00000   -1.50000
H41C  2   -0.007690    0.712512    0.776440    11.00000   -1.50000
AFIX   0
C42   1    0.099347    0.599070    0.767729    11.00000    0.05204    0.03990 =
         0.03053    0.00934    0.02210    0.00443
AFIX 137
H42A  2    0.035288    0.589824    0.736444    11.00000   -1.50000
H42B  2    0.107981    0.583123    0.820488    11.00000   -1.50000
H42C  2    0.141298    0.571182    0.746834    11.00000   -1.50000
AFIX   0
C43   1    0.220830    0.698447    0.814857    11.00000    0.04304    0.06716 =
         0.01718    0.00074   -0.00185    0.00198
AFIX 137
H43A  2    0.263084    0.672070    0.793056    11.00000   -1.50000
H43B  2    0.231084    0.681861    0.867645    11.00000   -1.50000
H43C  2    0.232328    0.751878    0.814482    11.00000   -1.50000
AFIX   0
C44   1    0.151814    0.675024    0.637254    11.00000    0.01403    0.02001 =
         0.01779   -0.00011   -0.00041   -0.00394
PART 1
C51   1    0.321506    0.466216    0.861237    21.00000    0.06165    0.11127 =
         0.09771   -0.00060    0.02849   -0.00538
AFIX 137
H51A  2    0.293579    0.488269    0.810541    21.00000   -1.50000
H51B  2    0.276929    0.467467    0.889911    21.00000   -1.50000
H51C  2    0.338731    0.414715    0.855451    21.00000   -1.50000
AFIX   0
C52   1    0.403924    0.508256    0.902698    21.00000    0.07696    0.10548 =
         0.06193    0.00475    0.03605    0.00633
AFIX  23
H52A  2    0.384730    0.559037    0.911516    21.00000   -1.20000
H52B  2    0.444314    0.512427    0.869788    21.00000   -1.20000
AFIX   0
C53   1    0.460587    0.475467    0.979777    21.00000    0.08003    0.08530 =
         0.06789    0.01627    0.04211    0.01665
AFIX  23
H53A  2    0.420140    0.468396    1.012276    21.00000   -1.20000
H53B  2    0.484632    0.426294    0.971332    21.00000   -1.20000
AFIX   0
PART 2
C54   1    0.534726    0.501846    1.037965   -21.00000    0.07117    0.08184 =
         0.07639    0.00226    0.04283    0.01027
AFIX  23
H54A  2    0.571191    0.455416    1.046280   -21.00000   -1.20000
H54B  2    0.502000    0.503522    1.076838   -21.00000   -1.20000
AFIX   0
C55   1    0.600064    0.565286    1.051900   -21.00000    0.11092    0.12804 =
         0.11895   -0.02448    0.06390   -0.02998
AFIX  23
H55A  2    0.643343    0.554459    1.022674   -21.00000   -1.20000
H55B  2    0.563178    0.608724    1.026874   -21.00000   -1.20000
AFIX   0
C56   1    0.652496    0.588560    1.121292   -21.00000    0.13776    0.21290 =
         0.12419   -0.03937    0.08123   -0.03763
AFIX 137
H56A  2    0.674083    0.639123    1.117268   -21.00000   -1.50000
H56B  2    0.705837    0.555540    1.140527   -21.00000   -1.50000
H56C  2    0.615802    0.587990    1.156683   -21.00000   -1.50000
PART 0
AFIX   0
HKLF    4


REM  shelxt_a.res in P2(1)/c
REM wR2 = 0.1002, GooF = S = 1.015, Restrained GooF = 1.017 for all data
REM R1 = 0.0468 for 6889 Fo > 4sig(Fo) and 0.0753 for all 9460 data
REM 583 parameters refined using 36 restraints

END

WGHT      0.0340      3.5882

REM Highest difference peak  0.688,  deepest hole -0.456,  1-sigma level  0.061
Q1    1   0.7082  0.3323  0.8078  11.00000  0.05    0.69
Q2    1   0.6119  0.3231  0.9000  11.00000  0.05    0.68
Q3    1   0.7563  0.4129  0.9284  11.00000  0.05    0.62
Q4    1   0.2283  0.5921  0.6310  11.00000  0.05    0.36
Q5    1   0.3695  0.5856  0.6494  11.00000  0.05    0.32
;
_shelx_res_checksum              97610
####################################################################### 
# 
# This file contains crystal structure data downloaded from the 
# Cambridge Structural Database (CSD) hosted by the Cambridge 
# Crystallographic Data Centre (CCDC).
# 
# Full information about CCDC data access policies and citation 
# guidelines are available at http://www.ccdc.cam.ac.uk/access/V1 
# 
# Audit and citation data items may have been added by the CCDC. 
# Please retain this information to preserve the provenance of 
# this file and to allow appropriate attribution of the data. 
# 
#######################################################################

data_Zn(4)_2
_database_code_depnum_ccdc_archive 'CCDC 2121323'
loop_
_audit_author_name
_audit_author_address
'Matthew Jones'
;University of Bath
United Kingdom
;
_audit_update_record             
;
2021-11-10 deposited with the CCDC.	2021-12-17 downloaded from the CCDC.
;

_audit_creation_method           SHELXL-2014/7
_shelx_SHELXL_version_number     2014/7
_chemical_name_systematic        ?
_chemical_name_common            ?
_chemical_melting_point          ?
_chemical_formula_moiety         ?
_chemical_formula_sum            'C44 H56 N2 O2 S2 Zn'
_chemical_formula_weight         774.39

loop_
_atom_type_symbol
_atom_type_description
_atom_type_scat_dispersion_real
_atom_type_scat_dispersion_imag
_atom_type_scat_source
C C 0.0181 0.0091 'International Tables Vol C Tables 4.2.6.8 and 6.1.1.4'
H H 0.0000 0.0000 'International Tables Vol C Tables 4.2.6.8 and 6.1.1.4'
N N 0.0311 0.0180 'International Tables Vol C Tables 4.2.6.8 and 6.1.1.4'
O O 0.0492 0.0322 'International Tables Vol C Tables 4.2.6.8 and 6.1.1.4'
Zn Zn -1.5491 0.6778 'International Tables Vol C Tables 4.2.6.8 and 6.1.1.4'
S S 0.3331 0.5567 'International Tables Vol C Tables 4.2.6.8 and 6.1.1.4'

_space_group_crystal_system      monoclinic
_space_group_IT_number           15
_space_group_name_H-M_alt        'C 2/c'
_space_group_name_Hall           '-C 2yc'

_shelx_space_group_comment       
;
The symmetry employed for this shelxl refinement is uniquely defined
by the following loop, which should always be used as a source of
symmetry information in preference to the above space-group names.
They are only intended as comments.
;

loop_
_space_group_symop_operation_xyz
'x, y, z'
'-x, y, -z+1/2'
'x+1/2, y+1/2, z'
'-x+1/2, y+1/2, -z+1/2'
'-x, -y, -z'
'x, -y, z-1/2'
'-x+1/2, -y+1/2, -z'
'x+1/2, -y+1/2, z-1/2'

_cell_length_a                   18.2174(8)
_cell_length_b                   9.9165(2)
_cell_length_c                   23.3919(5)
_cell_angle_alpha                90
_cell_angle_beta                 106.812(3)
_cell_angle_gamma                90
_cell_volume                     4045.2(2)
_cell_formula_units_Z            4
_cell_measurement_temperature    150(2)
_cell_measurement_reflns_used    2951
_cell_measurement_theta_min      5.0590
_cell_measurement_theta_max      70.8860

_exptl_crystal_description       block
_exptl_crystal_colour            yellow
_exptl_crystal_density_meas      ?
_exptl_crystal_density_method    ?
_exptl_crystal_density_diffrn    1.272
_exptl_crystal_F_000             1648
_exptl_transmission_factor_min   ?
_exptl_transmission_factor_max   ?
_exptl_crystal_size_max          0.100
_exptl_crystal_size_mid          0.100
_exptl_crystal_size_min          0.050
_exptl_absorpt_coefficient_mu    2.094
_shelx_estimated_absorpt_T_min   0.818
_shelx_estimated_absorpt_T_max   0.903
_exptl_absorpt_correction_T_min  0.90134
_exptl_absorpt_correction_T_max  1.00000
_exptl_absorpt_correction_type   multi-scan
_exptl_absorpt_process_details   
;
CrysAlisPro 1.171.41.102a (Rigaku Oxford Diffraction, 2021)
Empirical absorption correction using spherical harmonics,
implemented in SCALE3 ABSPACK scaling algorithm.
;
_oxdiff_exptl_absorpt_empirical_full_min 0.912
_oxdiff_exptl_absorpt_empirical_full_max 1.199
_oxdiff_exptl_absorpt_empirical_details 
;
Empirical correction (ABSPACK) includes:
- Absorption correction using spherical harmonics
- Frame scaling
;


_diffrn_ambient_temperature      150.00(10)
_diffrn_ambient_environment      N~2~
_diffrn_source                   'micro-focus sealed X-ray tube'
_diffrn_source_type              'SuperNova (Cu) X-ray Source'
_diffrn_radiation_probe          x-ray
_diffrn_radiation_type           'Cu K\a'
_diffrn_radiation_wavelength     1.54184
_diffrn_radiation_monochromator  mirror
_diffrn_measurement_device       'four-circle diffractometer'
_diffrn_measurement_device_type  'SuperNova, Dual, Cu at home/near, EosS2'
_diffrn_detector                 'CCD plate'
_diffrn_detector_type            EosS2
_diffrn_detector_area_resol_mean 8.1150
_diffrn_reflns_number            12223
_diffrn_reflns_av_unetI/netI     0.0310
_diffrn_reflns_av_R_equivalents  0.0325
_diffrn_reflns_limit_h_min       -21
_diffrn_reflns_limit_h_max       21
_diffrn_reflns_limit_k_min       -11
_diffrn_reflns_limit_k_max       11
_diffrn_reflns_limit_l_min       -27
_diffrn_reflns_limit_l_max       22
_diffrn_reflns_theta_min         3.948
_diffrn_reflns_theta_max         66.577
_diffrn_reflns_theta_full        66.577
_diffrn_measured_fraction_theta_max 1.000
_diffrn_measured_fraction_theta_full 1.000
_diffrn_reflns_Laue_measured_fraction_max 1.000
_diffrn_reflns_Laue_measured_fraction_full 1.000
_diffrn_reflns_point_group_measured_fraction_max 1.000
_diffrn_reflns_point_group_measured_fraction_full 1.000
_reflns_number_total             3570
_reflns_number_gt                3264
_reflns_threshold_expression     'I > 2\s(I)'
_reflns_Friedel_coverage         0.000
_reflns_Friedel_fraction_max     .
_reflns_Friedel_fraction_full    .

_reflns_special_details          
;
 Reflections were merged by SHELXL according to the crystal
 class for the calculation of statistics and refinement.
 
 _reflns_Friedel_fraction is defined as the number of unique
 Friedel pairs measured divided by the number that would be
 possible theoretically, ignoring centric projections and
 systematic absences.
;

_computing_data_collection       'CrysAlisPro 1.171.41.112a (Rigaku OD, 2021)'
_computing_cell_refinement       'CrysAlisPro 1.171.41.112a (Rigaku OD, 2021)'
_computing_data_reduction        'CrysAlisPro 1.171.41.112a (Rigaku OD, 2021)'
_computing_structure_solution    'SHELXT 2014/5 (Sheldrick, 2014)'
_computing_structure_refinement  
;
 SHELXL-2018/3 (Sheldrick, 2018)
 Sheldrick GM (2008) Acta Crystallogr A64:112--122 and 
 C. B. H\"ubschle, G. M. Sheldrick and B. Dittrich
 ShelXle: a Qt graphical user interface for SHELXL
 J. Appl. Cryst., 44, (2011) 1281-1284.
;
_computing_molecular_graphics    
'ORTEP3 for Windows - Farrugia, L. J. J. Appl. Crystallogr. 1997, 30, 565'

_computing_publication_material  
;
 'WinGX publication routines, Farrugia, 
 L. J., J. Appl. Crystallogr., 1999, 32, 837-838
;
_refine_special_details          ?
_refine_ls_structure_factor_coef Fsqd
_refine_ls_matrix_type           full
_refine_ls_weighting_scheme      calc
_refine_ls_weighting_details     
'w=1/[\s^2^(Fo^2^)+(0.0302P)^2^+3.1833P] where P=(Fo^2^+2Fc^2^)/3'
_atom_sites_solution_primary     ?
_atom_sites_solution_secondary   ?
_atom_sites_solution_hydrogens   geom
_refine_ls_hydrogen_treatment    constr
_refine_ls_extinction_method     none
_refine_ls_extinction_coef       .
_refine_ls_number_reflns         3570
_refine_ls_number_parameters     238
_refine_ls_number_restraints     0
_refine_ls_R_factor_all          0.0330
_refine_ls_R_factor_gt           0.0292
_refine_ls_wR_factor_ref         0.0731
_refine_ls_wR_factor_gt          0.0708
_refine_ls_goodness_of_fit_ref   1.068
_refine_ls_restrained_S_all      1.068
_refine_ls_shift/su_max          0.001
_refine_ls_shift/su_mean         0.000

loop_
_atom_site_label
_atom_site_type_symbol
_atom_site_fract_x
_atom_site_fract_y
_atom_site_fract_z
_atom_site_U_iso_or_equiv
_atom_site_adp_type
_atom_site_occupancy
_atom_site_site_symmetry_order
_atom_site_calc_flag
_atom_site_refinement_flags_posn
_atom_site_refinement_flags_adp
_atom_site_refinement_flags_occupancy
_atom_site_disorder_assembly
_atom_site_disorder_group
Zn1 Zn 0.5000 0.65437(3) 0.7500 0.01871(9) Uani 1 2 d S T P . .
S1 S 0.52077(3) 0.40393(4) 0.67731(2) 0.02878(11) Uani 1 1 d . . . . .
O1 O 0.44814(6) 0.75456(11) 0.79757(5) 0.0200(2) Uani 1 1 d . . . . .
N1 N 0.39916(8) 0.58589(14) 0.69243(6) 0.0209(3) Uani 1 1 d . . . . .
C1 C 0.38366(9) 0.71870(16) 0.80642(6) 0.0168(3) Uani 1 1 d . . . . .
C2 C 0.36367(9) 0.76596(15) 0.85812(6) 0.0170(3) Uani 1 1 d . . . . .
C3 C 0.29587(9) 0.72247(16) 0.86717(6) 0.0175(3) Uani 1 1 d . . . . .
H3 H 0.2838 0.7543 0.9017 0.021 Uiso 1 1 calc R U . . .
C4 C 0.24336(9) 0.63463(16) 0.82903(7) 0.0176(3) Uani 1 1 d . . . . .
C5 C 0.26098(9) 0.59406(17) 0.77814(7) 0.0199(3) Uani 1 1 d . . . . .
H5 H 0.2258 0.5381 0.7503 0.024 Uiso 1 1 calc R U . . .
C6 C 0.32940(9) 0.63275(16) 0.76605(7) 0.0192(3) Uani 1 1 d . . . . .
C7 C 0.41842(9) 0.86002(16) 0.90321(7) 0.0187(3) Uani 1 1 d . . . . .
C8 C 0.49571(9) 0.78921(18) 0.93053(7) 0.0245(3) Uani 1 1 d . . . . .
H8A H 0.4873 0.7052 0.9498 0.037 Uiso 1 1 calc R U . . .
H8B H 0.5295 0.8485 0.9602 0.037 Uiso 1 1 calc R U . . .
H8C H 0.5195 0.7688 0.8990 0.037 Uiso 1 1 calc R U . . .
C9 C 0.43113(10) 0.99084(17) 0.87240(7) 0.0262(4) Uani 1 1 d . . . . .
H9A H 0.4675 1.0483 0.9012 0.039 Uiso 1 1 calc R U . . .
H9B H 0.3822 1.0384 0.8572 0.039 Uiso 1 1 calc R U . . .
H9C H 0.4518 0.9693 0.8392 0.039 Uiso 1 1 calc R U . . .
C10 C 0.38636(10) 0.89893(18) 0.95492(7) 0.0269(4) Uani 1 1 d . . . . .
H10A H 0.3781 0.8172 0.9758 0.040 Uiso 1 1 calc R U . . .
H10B H 0.3375 0.9466 0.9391 0.040 Uiso 1 1 calc R U . . .
H10C H 0.4230 0.9578 0.9828 0.040 Uiso 1 1 calc R U . . .
C11 C 0.17025(9) 0.58471(18) 0.84207(7) 0.0225(3) Uani 1 1 d . . . . .
C12 C 0.17363(14) 0.4306(2) 0.84732(11) 0.0435(5) Uani 1 1 d . . . . .
H12A H 0.1750 0.3915 0.8092 0.065 Uiso 1 1 calc R U . . .
H12B H 0.1282 0.3978 0.8574 0.065 Uiso 1 1 calc R U . . .
H12C H 0.2199 0.4042 0.8787 0.065 Uiso 1 1 calc R U . . .
C13 C 0.10042(11) 0.6280(3) 0.79145(9) 0.0491(6) Uani 1 1 d . . . . .
H13A H 0.1009 0.7262 0.7868 0.074 Uiso 1 1 calc R U . . .
H13B H 0.0535 0.6008 0.8009 0.074 Uiso 1 1 calc R U . . .
H13C H 0.1021 0.5847 0.7542 0.074 Uiso 1 1 calc R U . . .
C14 C 0.16154(10) 0.6416(2) 0.90061(7) 0.0272(4) Uani 1 1 d . . . . .
H14A H 0.2048 0.6118 0.9340 0.041 Uiso 1 1 calc R U . . .
H14B H 0.1135 0.6092 0.9065 0.041 Uiso 1 1 calc R U . . .
H14C H 0.1608 0.7404 0.8988 0.041 Uiso 1 1 calc R U . . .
C15 C 0.33852(9) 0.58229(16) 0.71086(7) 0.0213(3) Uani 1 1 d . . . . .
H15 H 0.2945 0.5411 0.6846 0.026 Uiso 1 1 calc R U . . .
C16 C 0.39036(10) 0.54811(17) 0.63193(7) 0.0230(3) Uani 1 1 d . . . . .
C17 C 0.32809(11) 0.59489(19) 0.58644(8) 0.0296(4) Uani 1 1 d . . . . .
H17 H 0.2902 0.6488 0.5960 0.035 Uiso 1 1 calc R U . . .
C18 C 0.32086(12) 0.5634(2) 0.52710(8) 0.0370(5) Uani 1 1 d . . . . .
H18 H 0.2780 0.5951 0.4963 0.044 Uiso 1 1 calc R U . . .
C19 C 0.37620(13) 0.4860(2) 0.51328(8) 0.0382(5) Uani 1 1 d . . . . .
H19 H 0.3716 0.4651 0.4728 0.046 Uiso 1 1 calc R U . . .
C20 C 0.43815(12) 0.43889(19) 0.55770(8) 0.0324(4) Uani 1 1 d . . . . .
H20 H 0.4758 0.3854 0.5475 0.039 Uiso 1 1 calc R U . . .
C21 C 0.44651(11) 0.46861(17) 0.61778(7) 0.0251(4) Uani 1 1 d . . . . .
C22 C 0.59639(12) 0.3707(2) 0.64370(10) 0.0380(5) Uani 1 1 d . . . . .
H22A H 0.5798 0.3004 0.6133 0.057 Uiso 1 1 calc R U . . .
H22B H 0.6423 0.3404 0.6745 0.057 Uiso 1 1 calc R U . . .
H22C H 0.6081 0.4534 0.6251 0.057 Uiso 1 1 calc R U . . .

loop_
_atom_site_aniso_label
_atom_site_aniso_U_11
_atom_site_aniso_U_22
_atom_site_aniso_U_33
_atom_site_aniso_U_23
_atom_site_aniso_U_13
_atom_site_aniso_U_12
Zn1 0.02055(16) 0.02405(17) 0.01348(14) 0.000 0.00801(11) 0.000
S1 0.0409(3) 0.0245(2) 0.0269(2) -0.00066(16) 0.01925(19) -0.00053(17)
O1 0.0208(6) 0.0237(6) 0.0181(5) -0.0045(4) 0.0099(4) -0.0038(4)
N1 0.0282(7) 0.0224(7) 0.0143(6) -0.0050(5) 0.0096(5) -0.0043(6)
C1 0.0187(7) 0.0174(7) 0.0148(7) 0.0004(6) 0.0055(6) 0.0009(6)
C2 0.0202(7) 0.0167(7) 0.0138(7) 0.0004(6) 0.0044(6) 0.0017(6)
C3 0.0208(7) 0.0188(7) 0.0133(7) -0.0005(6) 0.0057(6) 0.0028(6)
C4 0.0171(7) 0.0197(8) 0.0161(7) 0.0008(6) 0.0051(6) 0.0016(6)
C5 0.0197(8) 0.0237(8) 0.0156(7) -0.0028(6) 0.0040(6) -0.0025(6)
C6 0.0215(8) 0.0224(8) 0.0144(7) -0.0016(6) 0.0064(6) -0.0012(6)
C7 0.0217(8) 0.0193(8) 0.0156(7) -0.0033(6) 0.0062(6) -0.0015(6)
C8 0.0244(8) 0.0267(9) 0.0195(8) -0.0056(6) 0.0016(6) -0.0006(7)
C9 0.0324(9) 0.0196(8) 0.0257(8) -0.0023(7) 0.0070(7) -0.0042(7)
C10 0.0292(9) 0.0305(9) 0.0227(8) -0.0114(7) 0.0102(7) -0.0066(7)
C11 0.0182(8) 0.0314(9) 0.0190(8) -0.0034(6) 0.0073(6) -0.0026(7)
C12 0.0547(13) 0.0321(11) 0.0574(13) -0.0111(9) 0.0377(11) -0.0179(10)
C13 0.0188(9) 0.105(2) 0.0229(9) -0.0021(11) 0.0049(7) 0.0037(11)
C14 0.0228(8) 0.0393(10) 0.0231(8) -0.0037(7) 0.0121(7) -0.0042(7)
C15 0.0251(8) 0.0227(8) 0.0159(7) -0.0039(6) 0.0058(6) -0.0062(6)
C16 0.0345(9) 0.0227(8) 0.0147(7) -0.0066(6) 0.0116(7) -0.0120(7)
C17 0.0374(10) 0.0327(10) 0.0199(8) -0.0069(7) 0.0101(7) -0.0103(8)
C18 0.0485(12) 0.0425(11) 0.0177(8) -0.0055(8) 0.0060(8) -0.0134(9)
C19 0.0616(13) 0.0400(11) 0.0179(8) -0.0123(8) 0.0192(9) -0.0187(10)
C20 0.0518(12) 0.0280(9) 0.0255(9) -0.0113(7) 0.0240(8) -0.0138(8)
C21 0.0396(10) 0.0198(8) 0.0202(8) -0.0045(6) 0.0156(7) -0.0108(7)
C22 0.0465(12) 0.0307(10) 0.0459(11) -0.0094(9) 0.0278(10) -0.0026(9)

_geom_special_details            
;
 All esds (except the esd in the dihedral angle between two l.s. planes)
 are estimated using the full covariance matrix.  The cell esds are taken
 into account individually in the estimation of esds in distances, angles
 and torsion angles; correlations between esds in cell parameters are only
 used when they are defined by crystal symmetry.  An approximate (isotropic)
 treatment of cell esds is used for estimating esds involving l.s. planes.
;

loop_
_geom_bond_atom_site_label_1
_geom_bond_atom_site_label_2
_geom_bond_distance
_geom_bond_site_symmetry_2
_geom_bond_publ_flag
Zn1 O1 1.9303(11) 2_656 ?
Zn1 O1 1.9304(11) . ?
Zn1 N1 2.0539(14) 2_656 ?
Zn1 N1 2.0539(14) . ?
S1 C21 1.7581(19) . ?
S1 C22 1.8031(19) . ?
O1 C1 1.2997(19) . ?
N1 C15 1.297(2) . ?
N1 C16 1.427(2) . ?
C1 C6 1.434(2) . ?
C1 C2 1.439(2) . ?
C2 C3 1.381(2) . ?
C2 C7 1.539(2) . ?
C3 C4 1.406(2) . ?
C3 H3 0.9500 . ?
C4 C5 1.379(2) . ?
C4 C11 1.532(2) . ?
C5 C6 1.409(2) . ?
C5 H5 0.9500 . ?
C6 C15 1.438(2) . ?
C7 C9 1.534(2) . ?
C7 C10 1.537(2) . ?
C7 C8 1.537(2) . ?
C8 H8A 0.9800 . ?
C8 H8B 0.9800 . ?
C8 H8C 0.9800 . ?
C9 H9A 0.9800 . ?
C9 H9B 0.9800 . ?
C9 H9C 0.9800 . ?
C10 H10A 0.9800 . ?
C10 H10B 0.9800 . ?
C10 H10C 0.9800 . ?
C11 C13 1.527(2) . ?
C11 C14 1.531(2) . ?
C11 C12 1.532(3) . ?
C12 H12A 0.9800 . ?
C12 H12B 0.9800 . ?
C12 H12C 0.9800 . ?
C13 H13A 0.9800 . ?
C13 H13B 0.9800 . ?
C13 H13C 0.9800 . ?
C14 H14A 0.9800 . ?
C14 H14B 0.9800 . ?
C14 H14C 0.9800 . ?
C15 H15 0.9500 . ?
C16 C17 1.391(3) . ?
C16 C21 1.405(3) . ?
C17 C18 1.391(3) . ?
C17 H17 0.9500 . ?
C18 C19 1.378(3) . ?
C18 H18 0.9500 . ?
C19 C20 1.376(3) . ?
C19 H19 0.9500 . ?
C20 C21 1.401(2) . ?
C20 H20 0.9500 . ?
C22 H22A 0.9800 . ?
C22 H22B 0.9800 . ?
C22 H22C 0.9800 . ?

loop_
_geom_angle_atom_site_label_1
_geom_angle_atom_site_label_2
_geom_angle_atom_site_label_3
_geom_angle
_geom_angle_site_symmetry_1
_geom_angle_site_symmetry_3
_geom_angle_publ_flag
O1 Zn1 O1 118.05(7) 2_656 . ?
O1 Zn1 N1 93.10(5) 2_656 2_656 ?
O1 Zn1 N1 106.63(5) . 2_656 ?
O1 Zn1 N1 106.63(5) 2_656 . ?
O1 Zn1 N1 93.10(5) . . ?
N1 Zn1 N1 141.39(8) 2_656 . ?
C21 S1 C22 103.36(9) . . ?
C1 O1 Zn1 124.50(10) . . ?
C15 N1 C16 117.39(14) . . ?
C15 N1 Zn1 118.51(11) . . ?
C16 N1 Zn1 124.02(11) . . ?
O1 C1 C6 122.72(13) . . ?
O1 C1 C2 120.32(14) . . ?
C6 C1 C2 116.96(14) . . ?
C3 C2 C1 118.83(14) . . ?
C3 C2 C7 121.01(13) . . ?
C1 C2 C7 120.14(13) . . ?
C2 C3 C4 124.80(14) . . ?
C2 C3 H3 117.6 . . ?
C4 C3 H3 117.6 . . ?
C5 C4 C3 116.30(14) . . ?
C5 C4 C11 120.68(14) . . ?
C3 C4 C11 123.02(14) . . ?
C4 C5 C6 122.28(15) . . ?
C4 C5 H5 118.9 . . ?
C6 C5 H5 118.9 . . ?
C5 C6 C1 120.75(14) . . ?
C5 C6 C15 115.09(14) . . ?
C1 C6 C15 124.15(14) . . ?
C9 C7 C10 107.51(14) . . ?
C9 C7 C8 109.69(14) . . ?
C10 C7 C8 107.36(13) . . ?
C9 C7 C2 110.28(13) . . ?
C10 C7 C2 111.91(13) . . ?
C8 C7 C2 110.01(13) . . ?
C7 C8 H8A 109.5 . . ?
C7 C8 H8B 109.5 . . ?
H8A C8 H8B 109.5 . . ?
C7 C8 H8C 109.5 . . ?
H8A C8 H8C 109.5 . . ?
H8B C8 H8C 109.5 . . ?
C7 C9 H9A 109.5 . . ?
C7 C9 H9B 109.5 . . ?
H9A C9 H9B 109.5 . . ?
C7 C9 H9C 109.5 . . ?
H9A C9 H9C 109.5 . . ?
H9B C9 H9C 109.5 . . ?
C7 C10 H10A 109.5 . . ?
C7 C10 H10B 109.5 . . ?
H10A C10 H10B 109.5 . . ?
C7 C10 H10C 109.5 . . ?
H10A C10 H10C 109.5 . . ?
H10B C10 H10C 109.5 . . ?
C13 C11 C14 108.14(15) . . ?
C13 C11 C4 109.38(14) . . ?
C14 C11 C4 112.33(13) . . ?
C13 C11 C12 110.33(18) . . ?
C14 C11 C12 107.94(15) . . ?
C4 C11 C12 108.72(14) . . ?
C11 C12 H12A 109.5 . . ?
C11 C12 H12B 109.5 . . ?
H12A C12 H12B 109.5 . . ?
C11 C12 H12C 109.5 . . ?
H12A C12 H12C 109.5 . . ?
H12B C12 H12C 109.5 . . ?
C11 C13 H13A 109.5 . . ?
C11 C13 H13B 109.5 . . ?
H13A C13 H13B 109.5 . . ?
C11 C13 H13C 109.5 . . ?
H13A C13 H13C 109.5 . . ?
H13B C13 H13C 109.5 . . ?
C11 C14 H14A 109.5 . . ?
C11 C14 H14B 109.5 . . ?
H14A C14 H14B 109.5 . . ?
C11 C14 H14C 109.5 . . ?
H14A C14 H14C 109.5 . . ?
H14B C14 H14C 109.5 . . ?
N1 C15 C6 128.26(15) . . ?
N1 C15 H15 115.9 . . ?
C6 C15 H15 115.9 . . ?
C17 C16 C21 119.68(15) . . ?
C17 C16 N1 120.24(16) . . ?
C21 C16 N1 120.02(16) . . ?
C16 C17 C18 120.60(19) . . ?
C16 C17 H17 119.7 . . ?
C18 C17 H17 119.7 . . ?
C19 C18 C17 119.64(19) . . ?
C19 C18 H18 120.2 . . ?
C17 C18 H18 120.2 . . ?
C20 C19 C18 120.54(16) . . ?
C20 C19 H19 119.7 . . ?
C18 C19 H19 119.7 . . ?
C19 C20 C21 120.90(18) . . ?
C19 C20 H20 119.5 . . ?
C21 C20 H20 119.6 . . ?
C20 C21 C16 118.64(17) . . ?
C20 C21 S1 123.60(15) . . ?
C16 C21 S1 117.65(12) . . ?
S1 C22 H22A 109.5 . . ?
S1 C22 H22B 109.5 . . ?
H22A C22 H22B 109.5 . . ?
S1 C22 H22C 109.5 . . ?
H22A C22 H22C 109.5 . . ?
H22B C22 H22C 109.5 . . ?

_refine_diff_density_max         0.259
_refine_diff_density_min         -0.304
_refine_diff_density_rms         0.046

_shelx_res_file                  
;

    C:\mj205\XrayData\JACKST~1\Zinc\s21mdj08\s21mdj08.res created by SHELXL-2014/7

REM Old TITL s21mdj08a_auto in C2/c #15
REM SHELXT solution in C2/c
REM R1 0.261, Rweak 0.093, Alpha 0.030, Orientation as input
REM Formula found by SHELXT: C44 N2 O4
REM <olex2.extras>
REM <HklSrc "%.\\s21mdj08a_auto.hkl">
REM </olex2.extras>
REM  s21mdj08a_auto_a.res in C2/c
REM R1 =  0.0706 for    1711 Fo > 4sig(Fo)  and  0.0749 for all    1883 data
REM    231 parameters refined using      0 restraints
REM Highest difference peak  0.671,  deepest hole -0.295,  1-sigma level  0.108
TITL s21mdj08a_auto_a.res in C2/c
CELL 1.54184 18.2174 9.9165 23.3919 90.000 106.812 90.000
ZERR 4.0000 0.0008 0.0002 0.0005 0.000 0.003 0.000
LATT 7
SYMM -X, Y, 0.5-Z
SFAC C H N O ZN S
UNIT 176 224 8 8 4 8
MERG 2
SHEL 99999.00 0.84
FMAP 2
GRID
PLAN 4
TEMP -123
SIZE 0.1 0.1 0.05
BOND $H
L.S. 20
ACTA
WGHT    0.030200    3.183300
FVAR       0.29103
ZN1   6    0.500000    0.654370    0.750000    10.50000    0.02055    0.02405 =
         0.01348    0.00000    0.00801    0.00000
S1    7    0.520765    0.403928    0.677310    11.00000    0.04091    0.02454 =
         0.02686   -0.00066    0.01925   -0.00053
O1    4    0.448136    0.754558    0.797572    11.00000    0.02078    0.02370 =
         0.01809   -0.00450    0.00989   -0.00384
N1    3    0.399158    0.585892    0.692425    11.00000    0.02819    0.02237 =
         0.01427   -0.00496    0.00961   -0.00434
C1    1    0.383664    0.718698    0.806415    11.00000    0.01872    0.01735 =
         0.01483    0.00040    0.00554    0.00092
C2    1    0.363671    0.765959    0.858123    11.00000    0.02021    0.01668 =
         0.01376    0.00039    0.00439    0.00172
C3    1    0.295867    0.722470    0.867170    11.00000    0.02083    0.01883 =
         0.01328   -0.00052    0.00574    0.00275
AFIX  43
H3    2    0.283831    0.754254    0.901705    11.00000   -1.20000
AFIX   0
C4    1    0.243360    0.634629    0.829027    11.00000    0.01711    0.01974 =
         0.01611    0.00079    0.00511    0.00161
C5    1    0.260975    0.594059    0.778140    11.00000    0.01968    0.02375 =
         0.01559   -0.00280    0.00400   -0.00253
AFIX  43
H5    2    0.225751    0.538091    0.750284    11.00000   -1.20000
AFIX   0
C6    1    0.329397    0.632750    0.766048    11.00000    0.02153    0.02238 =
         0.01437   -0.00165    0.00639   -0.00121
C7    1    0.418416    0.860018    0.903212    11.00000    0.02170    0.01929 =
         0.01563   -0.00330    0.00619   -0.00150
C8    1    0.495710    0.789211    0.930530    11.00000    0.02435    0.02667 =
         0.01953   -0.00564    0.00165   -0.00062
AFIX 137
H8A   2    0.487312    0.705213    0.949804    11.00000   -1.50000
H8B   2    0.529537    0.848479    0.960238    11.00000   -1.50000
H8C   2    0.519550    0.768805    0.898961    11.00000   -1.50000
AFIX   0
C9    1    0.431131    0.990840    0.872399    11.00000    0.03240    0.01956 =
         0.02571   -0.00228    0.00695   -0.00416
AFIX 137
H9A   2    0.467540    1.048345    0.901195    11.00000   -1.50000
H9B   2    0.382209    1.038439    0.857153    11.00000   -1.50000
H9C   2    0.451766    0.969320    0.839162    11.00000   -1.50000
AFIX   0
C10   1    0.386355    0.898929    0.954919    11.00000    0.02921    0.03053 =
         0.02270   -0.01141    0.01017   -0.00656
AFIX 137
H10A  2    0.378086    0.817245    0.975817    11.00000   -1.50000
H10B  2    0.337546    0.946557    0.939083    11.00000   -1.50000
H10C  2    0.422988    0.957797    0.982831    11.00000   -1.50000
AFIX   0
C11   1    0.170248    0.584707    0.842072    11.00000    0.01818    0.03142 =
         0.01903   -0.00342    0.00728   -0.00261
C12   1    0.173635    0.430648    0.847323    11.00000    0.05475    0.03212 =
         0.05736   -0.01113    0.03775   -0.01794
AFIX 137
H12A  2    0.175009    0.391465    0.809185    11.00000   -1.50000
H12B  2    0.128184    0.397809    0.857414    11.00000   -1.50000
H12C  2    0.219878    0.404151    0.878728    11.00000   -1.50000
AFIX   0
C13   1    0.100419    0.627972    0.791448    11.00000    0.01882    0.10476 =
         0.02288   -0.00212    0.00489    0.00370
AFIX 137
H13A  2    0.100855    0.726159    0.786807    11.00000   -1.50000
H13B  2    0.053508    0.600830    0.800875    11.00000   -1.50000
H13C  2    0.102094    0.584684    0.754184    11.00000   -1.50000
AFIX   0
C14   1    0.161544    0.641628    0.900614    11.00000    0.02279    0.03929 =
         0.02307   -0.00366    0.01207   -0.00419
AFIX 137
H14A  2    0.204754    0.611785    0.933957    11.00000   -1.50000
H14B  2    0.113459    0.609160    0.906537    11.00000   -1.50000
H14C  2    0.160848    0.740370    0.898816    11.00000   -1.50000
AFIX   0
C15   1    0.338516    0.582294    0.710860    11.00000    0.02511    0.02274 =
         0.01590   -0.00386    0.00585   -0.00622
AFIX  43
H15   2    0.294531    0.541082    0.684554    11.00000   -1.20000
AFIX   0
C16   1    0.390361    0.548113    0.631927    11.00000    0.03452    0.02268 =
         0.01472   -0.00657    0.01156   -0.01198
C17   1    0.328093    0.594893    0.586441    11.00000    0.03736    0.03268 =
         0.01986   -0.00691    0.01010   -0.01026
AFIX  43
H17   2    0.290170    0.648829    0.595989    11.00000   -1.20000
AFIX   0
C18   1    0.320859    0.563399    0.527096    11.00000    0.04849    0.04252 =
         0.01770   -0.00552    0.00601   -0.01343
AFIX  43
H18   2    0.277991    0.595065    0.496278    11.00000   -1.20000
AFIX   0
C19   1    0.376201    0.486048    0.513277    11.00000    0.06159    0.03998 =
         0.01787   -0.01234    0.01923   -0.01868
AFIX  43
H19   2    0.371560    0.465093    0.472754    11.00000   -1.20000
AFIX   0
C20   1    0.438155    0.438886    0.557700    11.00000    0.05181    0.02805 =
         0.02549   -0.01127    0.02405   -0.01376
AFIX  43
H20   2    0.475767    0.385435    0.547472    11.00000   -1.20000
AFIX   0
C21   1    0.446511    0.468615    0.617780    11.00000    0.03957    0.01985 =
         0.02023   -0.00451    0.01560   -0.01080
C22   1    0.596389    0.370749    0.643697    11.00000    0.04655    0.03070 =
         0.04592   -0.00940    0.02776   -0.00256
AFIX 137
H22A  2    0.579835    0.300395    0.613260    11.00000   -1.50000
H22B  2    0.642321    0.340439    0.674476    11.00000   -1.50000
H22C  2    0.608113    0.453382    0.625086    11.00000   -1.50000
AFIX   0
HKLF 4

REM  s21mdj08a_auto_a.res in C2/c
REM R1 =  0.0292 for    3264 Fo > 4sig(Fo)  and  0.0330 for all    3570 data
REM    238 parameters refined using      0 restraints

END

WGHT      0.0298      3.2036

REM Highest difference peak  0.259,  deepest hole -0.304,  1-sigma level  0.046
Q1    1   0.2073  0.6069  0.8387  11.00000  0.05    0.26
Q2    1   0.3676  0.7502  0.8290  11.00000  0.05    0.24
Q3    1   0.3413  0.6013  0.7471  11.00000  0.05    0.24
Q4    1   0.3049  0.6031  0.7782  11.00000  0.05    0.24
;
_shelx_res_checksum              37434
####################################################################### 
# 
# This file contains crystal structure data downloaded from the 
# Cambridge Structural Database (CSD) hosted by the Cambridge 
# Crystallographic Data Centre (CCDC).
# 
# Full information about CCDC data access policies and citation 
# guidelines are available at http://www.ccdc.cam.ac.uk/access/V1 
# 
# Audit and citation data items may have been added by the CCDC. 
# Please retain this information to preserve the provenance of 
# this file and to allow appropriate attribution of the data. 
# 
#######################################################################

data_Zn(2)_2
_database_code_depnum_ccdc_archive 'CCDC 2121322'
loop_
_audit_author_name
_audit_author_address
'Matthew Jones'
;University of Bath
United Kingdom
;
_audit_update_record             
;
2021-11-10 deposited with the CCDC.	2021-12-17 downloaded from the CCDC.
;

_audit_creation_method           SHELXL-2014/7
_shelx_SHELXL_version_number     2014/7
_chemical_name_systematic        ?
_chemical_name_common            ?
_chemical_melting_point          ?
_chemical_formula_moiety         ?
_chemical_formula_sum            'C20 H24 N2 O2 S2 Zn'
_chemical_formula_weight         453.90

loop_
_atom_type_symbol
_atom_type_description
_atom_type_scat_dispersion_real
_atom_type_scat_dispersion_imag
_atom_type_scat_source
C C 0.0181 0.0091 'International Tables Vol C Tables 4.2.6.8 and 6.1.1.4'
H H 0.0000 0.0000 'International Tables Vol C Tables 4.2.6.8 and 6.1.1.4'
N N 0.0311 0.0180 'International Tables Vol C Tables 4.2.6.8 and 6.1.1.4'
O O 0.0492 0.0322 'International Tables Vol C Tables 4.2.6.8 and 6.1.1.4'
S S 0.3331 0.5567 'International Tables Vol C Tables 4.2.6.8 and 6.1.1.4'
Zn Zn -1.5491 0.6778 'International Tables Vol C Tables 4.2.6.8 and 6.1.1.4'

_space_group_crystal_system      monoclinic
_space_group_IT_number           13
_space_group_name_H-M_alt        'P 2/n'
_space_group_name_Hall           '-P 2yac'

_shelx_space_group_comment       
;
The symmetry employed for this shelxl refinement is uniquely defined
by the following loop, which should always be used as a source of
symmetry information in preference to the above space-group names.
They are only intended as comments.
;

loop_
_space_group_symop_operation_xyz
'x, y, z'
'-x+1/2, y, -z+1/2'
'-x, -y, -z'
'x-1/2, -y, z-1/2'

_cell_length_a                   12.8046(4)
_cell_length_b                   4.77740(10)
_cell_length_c                   16.6707(5)
_cell_angle_alpha                90
_cell_angle_beta                 94.497(3)
_cell_angle_gamma                90
_cell_volume                     1016.65(5)
_cell_formula_units_Z            2
_cell_measurement_temperature    100(2)
_cell_measurement_reflns_used    3171
_cell_measurement_theta_min      4.1970
_cell_measurement_theta_max      75.6040

_exptl_crystal_description       needle
_exptl_crystal_colour            colourless
_exptl_crystal_density_meas      ?
_exptl_crystal_density_method    ?
_exptl_crystal_density_diffrn    1.483
_exptl_crystal_F_000             472
_exptl_transmission_factor_min   ?
_exptl_transmission_factor_max   ?
_exptl_crystal_size_max          0.5
_exptl_crystal_size_mid          0.01
_exptl_crystal_size_min          0.01
_exptl_absorpt_coefficient_mu    3.737
_exptl_absorpt_correction_T_min  0.52581
_exptl_absorpt_correction_T_max  1.00000
_exptl_absorpt_correction_type   multi-scan
_exptl_absorpt_process_details   
;
CrysAlisPro 1.171.41.109a (Rigaku Oxford Diffraction, 2021)
Empirical absorption correction using spherical harmonics,
implemented in SCALE3 ABSPACK scaling algorithm.
;
_oxdiff_exptl_absorpt_empirical_full_min 0.545
_oxdiff_exptl_absorpt_empirical_full_max 1.751
_oxdiff_exptl_absorpt_empirical_details 
;
Empirical correction (ABSPACK) includes:
- Absorption correction using spherical harmonics
- Frame scaling
;
_diffrn_ambient_temperature      100.00(10)
_diffrn_ambient_environment      N~2~
_diffrn_source                   'Rotating-anode X-ray tube'
_diffrn_source_type              'Rigaku (Cu) X-ray Source'
_diffrn_radiation_probe          x-ray
_diffrn_radiation_type           'Cu K\a'
_diffrn_radiation_wavelength     1.54184
_diffrn_radiation_monochromator  mirror
_diffrn_measurement_device       'four-circle diffractometer'
_diffrn_measurement_device_type  'ROD, Synergy Custom system, HyPix'
_diffrn_detector                 'Hybrid Pixel Array Detector'
_diffrn_detector_type            HyPix
_diffrn_detector_area_resol_mean 10.0000
_diffrn_reflns_number            5704
_diffrn_reflns_av_unetI/netI     0.0504
_diffrn_reflns_av_R_equivalents  0.0466
_diffrn_reflns_limit_h_min       -15
_diffrn_reflns_limit_h_max       16
_diffrn_reflns_limit_k_min       -5
_diffrn_reflns_limit_k_max       3
_diffrn_reflns_limit_l_min       -20
_diffrn_reflns_limit_l_max       20
_diffrn_reflns_theta_min         4.198
_diffrn_reflns_theta_max         75.944
_diffrn_reflns_theta_full        67.679
_diffrn_measured_fraction_theta_max 0.965
_diffrn_measured_fraction_theta_full 0.996
_diffrn_reflns_Laue_measured_fraction_max 0.965
_diffrn_reflns_Laue_measured_fraction_full 0.996
_diffrn_reflns_point_group_measured_fraction_max 0.965
_diffrn_reflns_point_group_measured_fraction_full 0.996
_reflns_number_total             2032
_reflns_number_gt                1756
_reflns_threshold_expression     'I > 2\s(I)'
_reflns_Friedel_coverage         0.000
_reflns_Friedel_fraction_max     .
_reflns_Friedel_fraction_full    .

_reflns_special_details          
;
 Reflections were merged by SHELXL according to the crystal
 class for the calculation of statistics and refinement.
 
 _reflns_Friedel_fraction is defined as the number of unique
 Friedel pairs measured divided by the number that would be
 possible theoretically, ignoring centric projections and
 systematic absences.
;

_computing_data_collection       'CrysAlisPro 1.171.41.112a (Rigaku OD, 2021)'
_computing_cell_refinement       'CrysAlisPro 1.171.41.112a (Rigaku OD, 2021)'
_computing_data_reduction        'CrysAlisPro 1.171.41.112a (Rigaku OD, 2021)'
_computing_structure_solution    'SHELXT 2014/5 (Sheldrick, 2014)'
_computing_structure_refinement  
;
 SHELXL-2018/3 (Sheldrick, 2018)
 Sheldrick GM (2008) Acta Crystallogr A64:112--122 and 
 C. B. H\"ubschle, G. M. Sheldrick and B. Dittrich
 ShelXle: a Qt graphical user interface for SHELXL
 J. Appl. Cryst., 44, (2011) 1281-1284.
;
_computing_molecular_graphics    
'ORTEP3 for Windows - Farrugia, L. J. J. Appl. Crystallogr. 1997, 30, 565'

_computing_publication_material  
;
 'WinGX publication routines, Farrugia, 
 L. J., J. Appl. Crystallogr., 1999, 32, 837-838
;
_refine_special_details          ?
_refine_ls_structure_factor_coef Fsqd
_refine_ls_matrix_type           full
_refine_ls_weighting_scheme      calc
_refine_ls_weighting_details     
'w=1/[\s^2^(Fo^2^)+(0.0833P)^2^+0.4033P] where P=(Fo^2^+2Fc^2^)/3'
_atom_sites_solution_primary     ?
_atom_sites_solution_secondary   ?
_atom_sites_solution_hydrogens   geom
_refine_ls_hydrogen_treatment    constr
_refine_ls_extinction_method     none
_refine_ls_extinction_coef       .
_refine_ls_number_reflns         2032
_refine_ls_number_parameters     124
_refine_ls_number_restraints     0
_refine_ls_R_factor_all          0.0516
_refine_ls_R_factor_gt           0.0456
_refine_ls_wR_factor_ref         0.1361
_refine_ls_wR_factor_gt          0.1317
_refine_ls_goodness_of_fit_ref   1.103
_refine_ls_restrained_S_all      1.103
_refine_ls_shift/su_max          0.000
_refine_ls_shift/su_mean         0.000

loop_
_atom_site_label
_atom_site_type_symbol
_atom_site_fract_x
_atom_site_fract_y
_atom_site_fract_z
_atom_site_U_iso_or_equiv
_atom_site_adp_type
_atom_site_occupancy
_atom_site_site_symmetry_order
_atom_site_calc_flag
_atom_site_refinement_flags_posn
_atom_site_refinement_flags_adp
_atom_site_refinement_flags_occupancy
_atom_site_disorder_assembly
_atom_site_disorder_group
Zn1 Zn 0.2500 0.61059(10) 0.7500 0.0242(2) Uani 1 2 d S T P . .
S1 S 0.15457(6) 0.63609(14) 0.48309(4) 0.0297(2) Uani 1 1 d . . . . .
O1 O 0.37593(17) 0.8282(4) 0.77787(12) 0.0309(5) Uani 1 1 d . . . . .
N1 N 0.29692(18) 0.4560(4) 0.64776(13) 0.0221(4) Uani 1 1 d . . . . .
C1 C 0.4446(2) 0.8965(5) 0.72713(16) 0.0245(5) Uani 1 1 d . . . . .
C2 C 0.4475(2) 0.7752(5) 0.64946(15) 0.0231(5) Uani 1 1 d . . . . .
C3 C 0.5247(2) 0.8670(6) 0.59878(17) 0.0274(6) Uani 1 1 d . . . . .
H3 H 0.5274 0.7834 0.5473 0.033 Uiso 1 1 calc R U . . .
C4 C 0.5956(2) 1.0728(6) 0.62178(18) 0.0294(6) Uani 1 1 d . . . . .
H4 H 0.6452 1.1356 0.5862 0.035 Uiso 1 1 calc R U . . .
C5 C 0.5932(2) 1.1882(6) 0.69886(17) 0.0287(6) Uani 1 1 d . . . . .
H5 H 0.6428 1.3281 0.7160 0.034 Uiso 1 1 calc R U . . .
C6 C 0.5203(2) 1.1024(6) 0.75018(17) 0.0276(6) Uani 1 1 d . . . . .
H6 H 0.5209 1.1835 0.8023 0.033 Uiso 1 1 calc R U . . .
C7 C 0.3776(2) 0.5601(5) 0.61640(15) 0.0223(5) Uani 1 1 d . . . . .
H7 H 0.3926 0.4863 0.5656 0.027 Uiso 1 1 calc R U . . .
C8 C 0.2339(2) 0.2529(5) 0.59948(16) 0.0260(6) Uani 1 1 d . . . . .
H8A H 0.2160 0.0934 0.6338 0.031 Uiso 1 1 calc R U . . .
H8B H 0.2748 0.1799 0.5560 0.031 Uiso 1 1 calc R U . . .
C9 C 0.1336(2) 0.3894(6) 0.56283(18) 0.0295(6) Uani 1 1 d . . . . .
H9A H 0.0991 0.4880 0.6058 0.035 Uiso 1 1 calc R U . . .
H9B H 0.0853 0.2411 0.5412 0.035 Uiso 1 1 calc R U . . .
C10 C 0.1618(3) 0.3991(7) 0.39988(19) 0.0394(7) Uani 1 1 d . . . . .
H10A H 0.2167 0.2601 0.4131 0.059 Uiso 1 1 calc R U . . .
H10B H 0.1783 0.5042 0.3520 0.059 Uiso 1 1 calc R U . . .
H10C H 0.0943 0.3040 0.3893 0.059 Uiso 1 1 calc R U . . .

loop_
_atom_site_aniso_label
_atom_site_aniso_U_11
_atom_site_aniso_U_22
_atom_site_aniso_U_33
_atom_site_aniso_U_23
_atom_site_aniso_U_13
_atom_site_aniso_U_12
Zn1 0.0296(3) 0.0254(3) 0.0177(3) 0.000 0.0029(2) 0.000
S1 0.0349(4) 0.0223(4) 0.0303(4) 0.0014(2) -0.0064(3) 0.0003(2)
O1 0.0385(11) 0.0339(10) 0.0211(10) -0.0055(8) 0.0067(8) -0.0074(9)
N1 0.0292(11) 0.0183(10) 0.0183(10) 0.0002(8) -0.0007(8) 0.0012(9)
C1 0.0307(13) 0.0220(12) 0.0202(13) 0.0015(9) -0.0010(10) 0.0026(10)
C2 0.0285(13) 0.0197(12) 0.0208(12) 0.0013(10) 0.0005(10) 0.0031(10)
C3 0.0347(14) 0.0274(14) 0.0206(13) 0.0007(10) 0.0043(11) 0.0025(10)
C4 0.0312(14) 0.0275(13) 0.0297(14) 0.0030(11) 0.0041(11) -0.0007(11)
C5 0.0310(14) 0.0264(13) 0.0280(14) 0.0000(11) -0.0027(11) -0.0014(11)
C6 0.0331(14) 0.0267(13) 0.0222(13) -0.0022(10) -0.0016(10) -0.0025(11)
C7 0.0317(13) 0.0193(11) 0.0161(11) 0.0005(9) 0.0020(9) 0.0040(10)
C8 0.0380(14) 0.0194(12) 0.0201(12) -0.0009(10) -0.0007(10) -0.0012(10)
C9 0.0290(14) 0.0314(15) 0.0280(14) -0.0031(11) 0.0027(11) -0.0038(11)
C10 0.0519(19) 0.0405(17) 0.0253(15) 0.0032(12) -0.0001(13) 0.0090(14)

_geom_special_details            
;
 All esds (except the esd in the dihedral angle between two l.s. planes)
 are estimated using the full covariance matrix.  The cell esds are taken
 into account individually in the estimation of esds in distances, angles
 and torsion angles; correlations between esds in cell parameters are only
 used when they are defined by crystal symmetry.  An approximate (isotropic)
 treatment of cell esds is used for estimating esds involving l.s. planes.
;

loop_
_geom_bond_atom_site_label_1
_geom_bond_atom_site_label_2
_geom_bond_distance
_geom_bond_site_symmetry_2
_geom_bond_publ_flag
Zn1 O1 1.944(2) . ?
Zn1 O1 1.944(2) 2_556 ?
Zn1 N1 1.993(2) . ?
Zn1 N1 1.993(2) 2_556 ?
S1 C10 1.798(3) . ?
S1 C9 1.812(3) . ?
O1 C1 1.309(3) . ?
N1 C7 1.293(3) . ?
N1 C8 1.462(3) . ?
C1 C6 1.413(4) . ?
C1 C2 1.422(4) . ?
C2 C3 1.419(4) . ?
C2 C7 1.444(4) . ?
C3 C4 1.372(4) . ?
C3 H3 0.9500 . ?
C4 C5 1.401(4) . ?
C4 H4 0.9500 . ?
C5 C6 1.377(4) . ?
C5 H5 0.9500 . ?
C6 H6 0.9500 . ?
C7 H7 0.9500 . ?
C8 C9 1.525(4) . ?
C8 H8A 0.9900 . ?
C8 H8B 0.9900 . ?
C9 H9A 0.9900 . ?
C9 H9B 0.9900 . ?
C10 H10A 0.9800 . ?
C10 H10B 0.9800 . ?
C10 H10C 0.9800 . ?

loop_
_geom_angle_atom_site_label_1
_geom_angle_atom_site_label_2
_geom_angle_atom_site_label_3
_geom_angle
_geom_angle_site_symmetry_1
_geom_angle_site_symmetry_3
_geom_angle_publ_flag
O1 Zn1 O1 115.35(13) . 2_556 ?
O1 Zn1 N1 95.89(9) . . ?
O1 Zn1 N1 107.08(9) 2_556 . ?
O1 Zn1 N1 107.08(9) . 2_556 ?
O1 Zn1 N1 95.89(9) 2_556 2_556 ?
N1 Zn1 N1 136.49(13) . 2_556 ?
C10 S1 C9 100.14(14) . . ?
C1 O1 Zn1 124.47(17) . . ?
C7 N1 C8 117.2(2) . . ?
C7 N1 Zn1 120.47(18) . . ?
C8 N1 Zn1 121.74(18) . . ?
O1 C1 C6 118.7(2) . . ?
O1 C1 C2 123.6(2) . . ?
C6 C1 C2 117.7(3) . . ?
C3 C2 C1 119.0(2) . . ?
C3 C2 C7 115.7(2) . . ?
C1 C2 C7 125.3(2) . . ?
C4 C3 C2 122.1(3) . . ?
C4 C3 H3 118.9 . . ?
C2 C3 H3 118.9 . . ?
C3 C4 C5 118.5(3) . . ?
C3 C4 H4 120.8 . . ?
C5 C4 H4 120.8 . . ?
C6 C5 C4 121.2(3) . . ?
C6 C5 H5 119.4 . . ?
C4 C5 H5 119.4 . . ?
C5 C6 C1 121.5(3) . . ?
C5 C6 H6 119.3 . . ?
C1 C6 H6 119.3 . . ?
N1 C7 C2 127.6(2) . . ?
N1 C7 H7 116.2 . . ?
C2 C7 H7 116.2 . . ?
N1 C8 C9 110.4(2) . . ?
N1 C8 H8A 109.6 . . ?
C9 C8 H8A 109.6 . . ?
N1 C8 H8B 109.6 . . ?
C9 C8 H8B 109.6 . . ?
H8A C8 H8B 108.1 . . ?
C8 C9 S1 113.8(2) . . ?
C8 C9 H9A 108.8 . . ?
S1 C9 H9A 108.8 . . ?
C8 C9 H9B 108.8 . . ?
S1 C9 H9B 108.8 . . ?
H9A C9 H9B 107.7 . . ?
S1 C10 H10A 109.5 . . ?
S1 C10 H10B 109.5 . . ?
H10A C10 H10B 109.5 . . ?
S1 C10 H10C 109.5 . . ?
H10A C10 H10C 109.5 . . ?
H10B C10 H10C 109.5 . . ?

loop_
_geom_torsion_atom_site_label_1
_geom_torsion_atom_site_label_2
_geom_torsion_atom_site_label_3
_geom_torsion_atom_site_label_4
_geom_torsion
_geom_torsion_site_symmetry_1
_geom_torsion_site_symmetry_2
_geom_torsion_site_symmetry_3
_geom_torsion_site_symmetry_4
_geom_torsion_publ_flag
Zn1 O1 C1 C6 166.81(19) . . . . ?
Zn1 O1 C1 C2 -13.1(4) . . . . ?
O1 C1 C2 C3 179.3(2) . . . . ?
C6 C1 C2 C3 -0.6(4) . . . . ?
O1 C1 C2 C7 -1.0(4) . . . . ?
C6 C1 C2 C7 179.1(2) . . . . ?
C1 C2 C3 C4 -1.1(4) . . . . ?
C7 C2 C3 C4 179.1(3) . . . . ?
C2 C3 C4 C5 2.1(4) . . . . ?
C3 C4 C5 C6 -1.3(4) . . . . ?
C4 C5 C6 C1 -0.4(4) . . . . ?
O1 C1 C6 C5 -178.5(3) . . . . ?
C2 C1 C6 C5 1.4(4) . . . . ?
C8 N1 C7 C2 175.7(2) . . . . ?
Zn1 N1 C7 C2 4.6(4) . . . . ?
C3 C2 C7 N1 -174.7(2) . . . . ?
C1 C2 C7 N1 5.5(4) . . . . ?
C7 N1 C8 C9 -103.1(3) . . . . ?
Zn1 N1 C8 C9 67.9(3) . . . . ?
N1 C8 C9 S1 71.3(3) . . . . ?
C10 S1 C9 C8 82.1(2) . . . . ?

_refine_diff_density_max         0.813
_refine_diff_density_min         -1.016
_refine_diff_density_rms         0.095

_shelx_res_file                  
;

    C:\mj205\XrayData\JACKST~1\Zinc\ncs1\JS1.res created by SHELXL-2014/7

TITL 2021ncs0167z_a.res in P2/n
CELL 1.54178 12.8046 4.7774 16.6707 90.000 94.497 90.000
ZERR 2.0000 0.0004 0.0001 0.0005 0.000 0.003 0.000
LATT 1
SYMM 0.5-X, Y, 0.5-Z
SFAC C H N O S ZN
UNIT 40 48 4 4 4 2
MERG 2
FMAP 2
GRID
PLAN 13
TEMP -173
CONF
BOND
BOND $H
L.S. 20
ACTA
WGHT    0.083300    0.403300
FVAR       0.68079
ZN1   6    0.250000    0.610590    0.750000    10.50000    0.02958    0.02541 =
         0.01772    0.00000    0.00294    0.00000
S1    5    0.154568    0.636094    0.483090    11.00000    0.03489    0.02233 =
         0.03033    0.00141   -0.00643    0.00026
O1    4    0.375925    0.828180    0.777868    11.00000    0.03849    0.03388 =
         0.02106   -0.00546    0.00665   -0.00743
N1    3    0.296917    0.455975    0.647756    11.00000    0.02919    0.01832 =
         0.01832    0.00020   -0.00067    0.00120
C1    1    0.444613    0.896540    0.727134    11.00000    0.03071    0.02198 =
         0.02020    0.00146   -0.00100    0.00256
C2    1    0.447509    0.775160    0.649457    11.00000    0.02847    0.01974 =
         0.02080    0.00129    0.00051    0.00314
C3    1    0.524716    0.867039    0.598785    11.00000    0.03465    0.02738 =
         0.02059    0.00066    0.00433    0.00246
AFIX  43
H3    2    0.527399    0.783364    0.547292    11.00000   -1.20000
AFIX   0
C4    1    0.595613    1.072846    0.621778    11.00000    0.03118    0.02749 =
         0.02965    0.00298    0.00407   -0.00070
AFIX  43
H4    2    0.645168    1.135631    0.586242    11.00000   -1.20000
AFIX   0
C5    1    0.593217    1.188195    0.698860    11.00000    0.03103    0.02637 =
         0.02798    0.00003   -0.00269   -0.00137
AFIX  43
H5    2    0.642763    1.328061    0.716040    11.00000   -1.20000
AFIX   0
C6    1    0.520305    1.102434    0.750185    11.00000    0.03314    0.02671 =
         0.02223   -0.00221   -0.00157   -0.00248
AFIX  43
H6    2    0.520921    1.183533    0.802251    11.00000   -1.20000
AFIX   0
C7    1    0.377575    0.560068    0.616400    11.00000    0.03168    0.01927 =
         0.01609    0.00049    0.00201    0.00401
AFIX  43
H7    2    0.392579    0.486337    0.565641    11.00000   -1.20000
AFIX   0
C8    1    0.233878    0.252865    0.599484    11.00000    0.03801    0.01941 =
         0.02006   -0.00087   -0.00067   -0.00121
AFIX  23
H8A   2    0.216020    0.093419    0.633789    11.00000   -1.20000
H8B   2    0.274808    0.179876    0.556048    11.00000   -1.20000
AFIX   0
C9    1    0.133563    0.389426    0.562831    11.00000    0.02901    0.03140 =
         0.02805   -0.00307    0.00271   -0.00384
AFIX  23
H9A   2    0.099114    0.487971    0.605849    11.00000   -1.20000
H9B   2    0.085268    0.241077    0.541167    11.00000   -1.20000
AFIX   0
C10   1    0.161781    0.399138    0.399878    11.00000    0.05185    0.04051 =
         0.02529    0.00322   -0.00011    0.00897
AFIX 137
H10A  2    0.216720    0.260050    0.413051    11.00000   -1.50000
H10B  2    0.178252    0.504218    0.351984    11.00000   -1.50000
H10C  2    0.094302    0.304025    0.389258    11.00000   -1.50000
AFIX   0
HKLF 4

REM  2021ncs0167z_a.res in P2/n
REM R1 =  0.0456 for    1756 Fo > 4sig(Fo)  and  0.0516 for all    2032 data
REM    124 parameters refined using      0 restraints

END

WGHT      0.0836      0.3943

REM Highest difference peak  0.813,  deepest hole -1.016,  1-sigma level  0.095
Q1    1   0.2500  0.3631  0.7500  10.50000  0.05    0.81
Q2    1   0.2500  0.8467  0.7500  10.50000  0.05    0.62
Q3    1   0.2678  0.7548  0.6927  11.00000  0.05    0.51
Q4    1   0.2728  0.4860  0.6905  11.00000  0.05    0.49
Q5    1   0.1540  0.8611  0.4758  11.00000  0.05    0.45
Q6    1   0.1525  0.3966  0.4792  11.00000  0.05    0.43
Q7    1   0.3004  0.5908  0.6887  11.00000  0.05    0.38
Q8    1   0.1004  0.7793  0.4317  11.00000  0.05    0.31
Q9    1   0.1435  0.4873  0.5362  11.00000  0.05    0.30
Q10   1   0.3856  1.0970  0.7871  11.00000  0.05    0.27
Q11   1   0.2414  0.5396  0.4744  11.00000  0.05    0.27
Q12   1   0.3023  0.7357  0.6370  11.00000  0.05    0.26
Q13   1   0.3748  0.6240  0.7340  11.00000  0.05    0.26
;
_shelx_res_checksum              10755
####################################################################### 
# 
# This file contains crystal structure data downloaded from the 
# Cambridge Structural Database (CSD) hosted by the Cambridge 
# Crystallographic Data Centre (CCDC).
# 
# Full information about CCDC data access policies and citation 
# guidelines are available at http://www.ccdc.cam.ac.uk/access/V1 
# 
# Audit and citation data items may have been added by the CCDC. 
# Please retain this information to preserve the provenance of 
# this file and to allow appropriate attribution of the data. 
# 
#######################################################################

data_Zn(6)_2
_database_code_depnum_ccdc_archive 'CCDC 2121325'
loop_
_audit_author_name
_audit_author_address
'Matthew Jones'
;University of Bath
United Kingdom
;
_audit_update_record             
;
2021-11-10 deposited with the CCDC.	2021-12-17 downloaded from the CCDC.
;

_audit_creation_method           SHELXL-2018/3
_shelx_SHELXL_version_number     2018/3
_chemical_name_systematic        ?
_chemical_name_common            ?
_chemical_melting_point          ?
_chemical_formula_moiety         'C28 H20 Cl4 N2 O2 S2 Zn, 2(C7 H8)'
_chemical_formula_sum            'C42 H36 Cl4 N2 O2 S2 Zn'
_chemical_formula_weight         872.02

loop_
_atom_type_symbol
_atom_type_description
_atom_type_scat_dispersion_real
_atom_type_scat_dispersion_imag
_atom_type_scat_source
C C 0.0033 0.0016 'International Tables Vol C Tables 4.2.6.8 and 6.1.1.4'
H H 0.0000 0.0000 'International Tables Vol C Tables 4.2.6.8 and 6.1.1.4'
N N 0.0061 0.0033 'International Tables Vol C Tables 4.2.6.8 and 6.1.1.4'
O O 0.0106 0.0060 'International Tables Vol C Tables 4.2.6.8 and 6.1.1.4'
S S 0.1246 0.1234 'International Tables Vol C Tables 4.2.6.8 and 6.1.1.4'
Cl Cl 0.1484 0.1585 'International Tables Vol C Tables 4.2.6.8 and 6.1.1.4'
Zn Zn 0.2839 1.4301 'International Tables Vol C Tables 4.2.6.8 and 6.1.1.4'

_space_group_crystal_system      monoclinic
_space_group_IT_number           14
_space_group_name_H-M_alt        'P 21/c'
_space_group_name_Hall           '-P 2ybc'

_shelx_space_group_comment       
;
The symmetry employed for this shelxl refinement is uniquely defined
by the following loop, which should always be used as a source of
symmetry information in preference to the above space-group names.
They are only intended as comments.
;

loop_
_space_group_symop_operation_xyz
'x, y, z'
'-x, y+1/2, -z+1/2'
'-x, -y, -z'
'x, -y-1/2, z-1/2'

_cell_length_a                   13.8442(5)
_cell_length_b                   13.0020(4)
_cell_length_c                   22.5589(7)
_cell_angle_alpha                90
_cell_angle_beta                 97.185(3)
_cell_angle_gamma                90
_cell_volume                     4028.8(2)
_cell_formula_units_Z            4
_cell_measurement_temperature    150(2)
_cell_measurement_reflns_used    13103
_cell_measurement_theta_min      3.3460
_cell_measurement_theta_max      26.5250

_exptl_crystal_description       needle
_exptl_crystal_colour            yellow
_exptl_crystal_density_meas      ?
_exptl_crystal_density_method    ?
_exptl_crystal_density_diffrn    1.438
_exptl_crystal_F_000             1792
_exptl_transmission_factor_min   ?
_exptl_transmission_factor_max   ?
_exptl_crystal_size_max          0.679
_exptl_crystal_size_mid          0.095
_exptl_crystal_size_min          0.071
_exptl_absorpt_coefficient_mu    1.017
_shelx_estimated_absorpt_T_min   0.545
_shelx_estimated_absorpt_T_max   0.931
_exptl_absorpt_correction_T_min  0.88346
_exptl_absorpt_correction_T_max  1.00000
_exptl_absorpt_correction_type   multi-scan
_exptl_absorpt_process_details   
;
CrysAlisPro 1.171.41.93a (Rigaku Oxford Diffraction, 2020)
Empirical absorption correction using spherical harmonics,
implemented in SCALE3 ABSPACK scaling algorithm.
;
_oxdiff_exptl_absorpt_empirical_full_min 0.830
_oxdiff_exptl_absorpt_empirical_full_max 1.159
_oxdiff_exptl_absorpt_empirical_details 
;
Empirical correction (ABSPACK) includes:
- Absorption correction using spherical harmonics
- Frame scaling
;
_diffrn_ambient_temperature      150.0(3)
_diffrn_ambient_environment      N~2~
_diffrn_source                   'fine-focus sealed X-ray tube'
_diffrn_source_type              'Enhance (Mo) X-ray Source'
_diffrn_radiation_probe          x-ray
_diffrn_radiation_type           'Mo K\a'
_diffrn_radiation_wavelength     0.71073
_diffrn_radiation_monochromator  graphite
_diffrn_measurement_device       'four-circle diffractometer'
_diffrn_measurement_device_type  'New Xcalibur, EosS2'
_diffrn_measurement_method       '\w scans'
_diffrn_detector                 'CCD plate'
_diffrn_detector_type            EosS2
_diffrn_detector_area_resol_mean 8.0734
_diffrn_reflns_number            58997
_diffrn_reflns_av_unetI/netI     0.0430
_diffrn_reflns_av_R_equivalents  0.0610
_diffrn_reflns_limit_h_min       -17
_diffrn_reflns_limit_h_max       17
_diffrn_reflns_limit_k_min       -16
_diffrn_reflns_limit_k_max       16
_diffrn_reflns_limit_l_min       -28
_diffrn_reflns_limit_l_max       28
_diffrn_reflns_theta_min         2.940
_diffrn_reflns_theta_max         26.439
_diffrn_reflns_theta_full        25.242
_diffrn_measured_fraction_theta_max 0.995
_diffrn_measured_fraction_theta_full 0.999
_diffrn_reflns_Laue_measured_fraction_max 0.995
_diffrn_reflns_Laue_measured_fraction_full 0.999
_diffrn_reflns_point_group_measured_fraction_max 0.995
_diffrn_reflns_point_group_measured_fraction_full 0.999
_reflns_number_total             8262
_reflns_number_gt                6437
_reflns_threshold_expression     'I > 2\s(I)'
_reflns_Friedel_coverage         0.000
_reflns_Friedel_fraction_max     .
_reflns_Friedel_fraction_full    .

_reflns_special_details          
;
 Reflections were merged by SHELXL according to the crystal
 class for the calculation of statistics and refinement.
 
 _reflns_Friedel_fraction is defined as the number of unique
 Friedel pairs measured divided by the number that would be
 possible theoretically, ignoring centric projections and
 systematic absences.
;

_computing_data_collection       'CrysAlisPro 1.171.41.93a (Rigaku OD, 2020)'
_computing_cell_refinement       'CrysAlisPro 1.171.41.93a (Rigaku OD, 2020)'
_computing_data_reduction        'CrysAlisPro 1.171.41.93a (Rigaku OD, 2020)'
_computing_structure_solution    
; 
 SHELXT
 Sheldrick, G. M. (2008). Acta Cryst. A64, 112-122.
;
_computing_structure_refinement  
;
 SHELXL-2018/3 (Sheldrick, 2018)
 Sheldrick GM (2008) Acta Crystallogr A64:112--122 and 
 C. B. H\"ubschle, G. M. Sheldrick and B. Dittrich
 ShelXle: a Qt graphical user interface for SHELXL
 J. Appl. Cryst., 44, (2011) 1281-1284.
;
_computing_molecular_graphics    
'ORTEP3 for Windows - Farrugia, L. J. J. Appl. Crystallogr. 1997, 30, 565'

_computing_publication_material  
;
 'WinGX publication routines, Farrugia, 
 L. J., J. Appl. Crystallogr., 1999, 32, 837-838
;
_refine_special_details          ?
_refine_ls_structure_factor_coef Fsqd
_refine_ls_matrix_type           full
_refine_ls_weighting_scheme      calc
_refine_ls_weighting_details     
'w=1/[\s^2^(Fo^2^)+(0.0270P)^2^+2.4075P] where P=(Fo^2^+2Fc^2^)/3'
_atom_sites_solution_primary     dual
_atom_sites_solution_secondary   ?
_atom_sites_solution_hydrogens   geom
_refine_ls_hydrogen_treatment    constr
_refine_ls_extinction_method     none
_refine_ls_extinction_coef       .
_refine_ls_number_reflns         8262
_refine_ls_number_parameters     482
_refine_ls_number_restraints     0
_refine_ls_R_factor_all          0.0557
_refine_ls_R_factor_gt           0.0356
_refine_ls_wR_factor_ref         0.0750
_refine_ls_wR_factor_gt          0.0684
_refine_ls_goodness_of_fit_ref   1.015
_refine_ls_restrained_S_all      1.015
_refine_ls_shift/su_max          0.001
_refine_ls_shift/su_mean         0.000

loop_
_atom_site_label
_atom_site_type_symbol
_atom_site_fract_x
_atom_site_fract_y
_atom_site_fract_z
_atom_site_U_iso_or_equiv
_atom_site_adp_type
_atom_site_occupancy
_atom_site_site_symmetry_order
_atom_site_calc_flag
_atom_site_refinement_flags_posn
_atom_site_refinement_flags_adp
_atom_site_refinement_flags_occupancy
_atom_site_disorder_assembly
_atom_site_disorder_group
Zn Zn 0.61670(2) 0.32443(2) 0.27359(2) 0.01686(7) Uani 1 1 d . . . . .
N1 N 0.47386(13) 0.32864(13) 0.28929(8) 0.0154(4) Uani 1 1 d . . . . .
N2 N 0.74379(13) 0.26694(13) 0.24698(8) 0.0159(4) Uani 1 1 d . . . . .
O1 O 0.58401(11) 0.40535(12) 0.20071(6) 0.0195(3) Uani 1 1 d . . . . .
O2 O 0.68829(10) 0.40817(11) 0.33577(6) 0.0191(3) Uani 1 1 d . . . . .
S1 S 0.59393(4) 0.17394(4) 0.35974(3) 0.02221(13) Uani 1 1 d . . . . .
S2 S 0.57931(4) 0.13334(5) 0.20604(3) 0.02130(13) Uani 1 1 d . . . . .
Cl1 Cl 0.22543(5) 0.37665(6) 0.03369(3) 0.04200(18) Uani 1 1 d . . . . .
Cl2 Cl 0.61013(4) 0.45144(5) 0.07902(3) 0.03073(15) Uani 1 1 d . . . . .
Cl3 Cl 1.06872(5) 0.31387(7) 0.47004(3) 0.0534(2) Uani 1 1 d . . . . .
Cl4 Cl 0.73008(4) 0.52290(5) 0.44474(3) 0.02920(15) Uani 1 1 d . . . . .
C1 C 0.68778(18) 0.1647(2) 0.42270(11) 0.0308(6) Uani 1 1 d . . . . .
H1A H 0.746664 0.135013 0.409625 0.046 Uiso 1 1 calc R U . . .
H1B H 0.665200 0.120531 0.453398 0.046 Uiso 1 1 calc R U . . .
H1C H 0.702415 0.233385 0.439274 0.046 Uiso 1 1 calc R U . . .
C2 C 0.50655(17) 0.25272(17) 0.38838(10) 0.0202(5) Uani 1 1 d . . . . .
C3 C 0.48719(19) 0.24754(19) 0.44748(10) 0.0282(6) Uani 1 1 d . . . . .
H3 H 0.524430 0.202887 0.474767 0.034 Uiso 1 1 calc R U . . .
C4 C 0.4145(2) 0.3067(2) 0.46667(11) 0.0339(6) Uani 1 1 d . . . . .
H4 H 0.402197 0.302554 0.507105 0.041 Uiso 1 1 calc R U . . .
C5 C 0.35937(19) 0.3717(2) 0.42769(11) 0.0288(6) Uani 1 1 d . . . . .
H5 H 0.308882 0.411667 0.441112 0.035 Uiso 1 1 calc R U . . .
C6 C 0.37798(17) 0.37865(18) 0.36882(10) 0.0220(5) Uani 1 1 d . . . . .
H6 H 0.340904 0.424322 0.342086 0.026 Uiso 1 1 calc R U . . .
C7 C 0.45072(16) 0.31896(16) 0.34877(9) 0.0177(5) Uani 1 1 d . . . . .
C8 C 0.40338(16) 0.34024(16) 0.24638(10) 0.0171(5) Uani 1 1 d . . . . .
H8 H 0.339055 0.332342 0.256237 0.021 Uiso 1 1 calc R U . . .
C9 C 0.41342(16) 0.36402(16) 0.18505(10) 0.0171(5) Uani 1 1 d . . . . .
C10 C 0.32803(17) 0.35889(18) 0.14376(10) 0.0218(5) Uani 1 1 d . . . . .
H10 H 0.268094 0.339433 0.156929 0.026 Uiso 1 1 calc R U . . .
C11 C 0.33131(17) 0.38187(19) 0.08478(10) 0.0244(5) Uani 1 1 d . . . . .
C12 C 0.41792(17) 0.41013(17) 0.06418(10) 0.0220(5) Uani 1 1 d . . . . .
H12 H 0.419556 0.424988 0.023085 0.026 Uiso 1 1 calc R U . . .
C13 C 0.50066(16) 0.41625(17) 0.10383(10) 0.0188(5) Uani 1 1 d . . . . .
C14 C 0.50354(16) 0.39482(16) 0.16603(9) 0.0162(5) Uani 1 1 d . . . . .
C15 C 0.47299(17) 0.1056(2) 0.15373(11) 0.0305(6) Uani 1 1 d . . . . .
H15A H 0.458063 0.164871 0.127320 0.046 Uiso 1 1 calc R U . . .
H15B H 0.417577 0.091654 0.175634 0.046 Uiso 1 1 calc R U . . .
H15C H 0.485567 0.045268 0.129823 0.046 Uiso 1 1 calc R U . . .
C16 C 0.66590(16) 0.17434(17) 0.16012(10) 0.0185(5) Uani 1 1 d . . . . .
C17 C 0.66313(18) 0.14653(18) 0.10007(10) 0.0252(5) Uani 1 1 d . . . . .
H17 H 0.610120 0.107183 0.081257 0.030 Uiso 1 1 calc R U . . .
C18 C 0.73716(19) 0.17603(19) 0.06801(11) 0.0303(6) Uani 1 1 d . . . . .
H18 H 0.734866 0.156468 0.027288 0.036 Uiso 1 1 calc R U . . .
C19 C 0.81468(19) 0.2338(2) 0.09460(11) 0.0316(6) Uani 1 1 d . . . . .
H19 H 0.865708 0.253076 0.072345 0.038 Uiso 1 1 calc R U . . .
C20 C 0.81762(17) 0.26350(19) 0.15377(10) 0.0249(5) Uani 1 1 d . . . . .
H20 H 0.869963 0.304579 0.171829 0.030 Uiso 1 1 calc R U . . .
C21 C 0.74416(16) 0.23333(17) 0.18681(10) 0.0193(5) Uani 1 1 d . . . . .
C22 C 0.82492(16) 0.26927(17) 0.28191(10) 0.0183(5) Uani 1 1 d . . . . .
H22 H 0.879299 0.236918 0.267935 0.022 Uiso 1 1 calc R U . . .
C23 C 0.84098(16) 0.31651(17) 0.34041(10) 0.0177(5) Uani 1 1 d . . . . .
C24 C 0.93125(17) 0.29559(18) 0.37396(10) 0.0236(5) Uani 1 1 d . . . . .
H24 H 0.975037 0.249002 0.358841 0.028 Uiso 1 1 calc R U . . .
C25 C 0.95685(17) 0.3417(2) 0.42834(11) 0.0288(6) Uani 1 1 d . . . . .
C26 C 0.89535(17) 0.41268(19) 0.45044(10) 0.0259(6) Uani 1 1 d . . . . .
H26 H 0.913961 0.445906 0.487616 0.031 Uiso 1 1 calc R U . . .
C27 C 0.80751(17) 0.43393(17) 0.41779(10) 0.0198(5) Uani 1 1 d . . . . .
C28 C 0.77370(16) 0.38583(16) 0.36217(9) 0.0165(5) Uani 1 1 d . . . . .
C31 C 0.85072(17) 0.69441(18) 0.29288(12) 0.0270(6) Uani 1 1 d . . . . .
C32 C 0.77518(18) 0.62401(19) 0.28106(12) 0.0298(6) Uani 1 1 d . . . . .
H32 H 0.755575 0.584489 0.312901 0.036 Uiso 1 1 calc R U . . .
C33 C 0.72808(18) 0.61043(19) 0.22392(13) 0.0345(7) Uani 1 1 d . . . . .
H33 H 0.676857 0.561665 0.216699 0.041 Uiso 1 1 calc R U . . .
C34 C 0.75548(19) 0.6677(2) 0.17736(13) 0.0358(7) Uani 1 1 d . . . . .
H34 H 0.723609 0.658244 0.137945 0.043 Uiso 1 1 calc R U . . .
C35 C 0.82938(19) 0.7387(2) 0.18838(12) 0.0332(6) Uani 1 1 d . . . . .
H35 H 0.847974 0.778870 0.156492 0.040 Uiso 1 1 calc R U . . .
C36 C 0.87663(18) 0.75194(18) 0.24557(12) 0.0291(6) Uani 1 1 d . . . . .
H36 H 0.927547 0.801103 0.252559 0.035 Uiso 1 1 calc R U . . .
C37 C 0.9037(2) 0.7070(2) 0.35497(13) 0.0410(7) Uani 1 1 d . . . . .
H37A H 0.917189 0.780085 0.362832 0.062 Uiso 1 1 calc R U . . .
H37B H 0.965144 0.668815 0.358320 0.062 Uiso 1 1 calc R U . . .
H37C H 0.863178 0.680385 0.384162 0.062 Uiso 1 1 calc R U . . .
C41 C 0.9829(2) 0.0059(2) 0.33604(14) 0.0419(7) Uani 1 1 d . . . . .
C42 C 1.0288(2) 0.0044(2) 0.28474(15) 0.0423(7) Uani 1 1 d . . . . .
H42 H 1.097824 0.001201 0.288348 0.051 Uiso 1 1 calc R U . . .
C43 C 0.9761(2) 0.0075(2) 0.22857(15) 0.0447(8) Uani 1 1 d . . . . .
H43 H 1.008968 0.005516 0.194051 0.054 Uiso 1 1 calc R U . . .
C44 C 0.8761(2) 0.0133(2) 0.22254(15) 0.0466(8) Uani 1 1 d . . . . .
H44 H 0.839848 0.016658 0.183935 0.056 Uiso 1 1 calc R U . . .
C45 C 0.8289(2) 0.0144(2) 0.27251(16) 0.0469(8) Uani 1 1 d . . . . .
H45 H 0.759876 0.017828 0.268456 0.056 Uiso 1 1 calc R U . . .
C46 C 0.8813(2) 0.0104(2) 0.32852(15) 0.0453(8) Uani 1 1 d . . . . .
H46 H 0.847654 0.010806 0.362729 0.054 Uiso 1 1 calc R U . . .
C47 C 1.0404(3) 0.0045(3) 0.39725(15) 0.0657(10) Uani 1 1 d . . . . .
H47A H 1.108727 -0.010883 0.393723 0.099 Uiso 1 1 calc R U . . .
H47B H 1.014052 -0.048408 0.421695 0.099 Uiso 1 1 calc R U . . .
H47C H 1.035807 0.071865 0.416173 0.099 Uiso 1 1 calc R U . . .

loop_
_atom_site_aniso_label
_atom_site_aniso_U_11
_atom_site_aniso_U_22
_atom_site_aniso_U_33
_atom_site_aniso_U_23
_atom_site_aniso_U_13
_atom_site_aniso_U_12
Zn 0.01614(13) 0.02351(14) 0.01078(13) 0.00006(11) 0.00107(10) 0.00012(11)
N1 0.0171(9) 0.0165(9) 0.0129(9) 0.0011(8) 0.0030(8) -0.0013(8)
N2 0.0179(10) 0.0181(10) 0.0118(9) -0.0006(8) 0.0014(8) -0.0007(8)
O1 0.0193(8) 0.0256(9) 0.0127(8) 0.0057(7) -0.0016(6) -0.0030(7)
O2 0.0178(8) 0.0239(8) 0.0145(8) -0.0028(7) -0.0021(6) 0.0014(7)
S1 0.0301(3) 0.0216(3) 0.0156(3) 0.0018(2) 0.0052(2) 0.0030(3)
S2 0.0217(3) 0.0253(3) 0.0171(3) -0.0037(2) 0.0030(2) -0.0040(2)
Cl1 0.0318(4) 0.0682(5) 0.0218(3) 0.0019(3) -0.0132(3) -0.0052(3)
Cl2 0.0298(3) 0.0463(4) 0.0173(3) 0.0081(3) 0.0074(3) -0.0051(3)
Cl3 0.0357(4) 0.0761(6) 0.0412(4) -0.0214(4) -0.0238(3) 0.0231(4)
Cl4 0.0331(3) 0.0368(3) 0.0170(3) -0.0090(3) 0.0005(3) 0.0102(3)
C1 0.0319(14) 0.0381(15) 0.0220(13) 0.0079(12) 0.0022(11) 0.0078(12)
C2 0.0250(12) 0.0204(12) 0.0156(12) 0.0010(9) 0.0045(10) -0.0032(10)
C3 0.0393(15) 0.0304(14) 0.0157(12) 0.0069(11) 0.0064(11) 0.0030(12)
C4 0.0492(17) 0.0386(16) 0.0164(12) 0.0033(11) 0.0148(12) 0.0057(13)
C5 0.0355(15) 0.0315(14) 0.0223(13) -0.0018(11) 0.0146(12) 0.0042(12)
C6 0.0260(13) 0.0215(12) 0.0192(12) -0.0007(10) 0.0049(10) -0.0011(10)
C7 0.0221(12) 0.0183(11) 0.0132(11) -0.0013(9) 0.0041(9) -0.0048(10)
C8 0.0183(11) 0.0171(12) 0.0163(11) -0.0021(9) 0.0039(9) -0.0019(9)
C9 0.0200(12) 0.0167(11) 0.0144(11) -0.0010(9) 0.0017(9) -0.0006(9)
C10 0.0198(12) 0.0249(13) 0.0202(12) -0.0011(10) 0.0003(10) -0.0010(10)
C11 0.0255(13) 0.0301(14) 0.0154(12) -0.0020(10) -0.0065(10) 0.0006(11)
C12 0.0319(14) 0.0234(12) 0.0101(11) 0.0008(10) 0.0009(10) 0.0033(11)
C13 0.0234(12) 0.0196(12) 0.0140(11) 0.0021(9) 0.0048(10) 0.0004(10)
C14 0.0221(12) 0.0139(11) 0.0123(11) 0.0012(9) 0.0007(9) 0.0022(9)
C15 0.0216(13) 0.0354(15) 0.0332(15) -0.0101(12) -0.0012(11) -0.0036(11)
C16 0.0203(12) 0.0193(11) 0.0158(11) -0.0020(10) 0.0024(9) 0.0029(10)
C17 0.0323(14) 0.0237(13) 0.0187(12) -0.0060(10) 0.0001(11) 0.0001(11)
C18 0.0444(16) 0.0352(15) 0.0127(12) -0.0058(11) 0.0089(11) -0.0010(13)
C19 0.0365(15) 0.0382(16) 0.0230(13) -0.0023(12) 0.0144(12) -0.0037(12)
C20 0.0248(13) 0.0309(14) 0.0197(12) -0.0040(11) 0.0052(10) -0.0040(11)
C21 0.0236(12) 0.0201(12) 0.0144(11) -0.0027(9) 0.0032(10) 0.0007(10)
C22 0.0192(12) 0.0183(12) 0.0178(12) -0.0010(9) 0.0045(10) -0.0006(9)
C23 0.0186(11) 0.0198(12) 0.0141(11) 0.0001(9) 0.0004(9) -0.0027(9)
C24 0.0214(12) 0.0264(13) 0.0223(13) -0.0037(10) -0.0002(10) 0.0044(10)
C25 0.0213(13) 0.0386(15) 0.0234(13) -0.0024(11) -0.0098(11) 0.0034(11)
C26 0.0297(14) 0.0303(14) 0.0161(12) -0.0043(10) -0.0034(10) 0.0001(11)
C27 0.0234(12) 0.0223(12) 0.0141(11) -0.0013(10) 0.0034(10) 0.0017(10)
C28 0.0195(12) 0.0168(12) 0.0132(11) 0.0023(9) 0.0024(9) -0.0039(9)
C31 0.0234(13) 0.0220(13) 0.0359(15) -0.0019(11) 0.0058(11) 0.0041(10)
C32 0.0265(14) 0.0235(13) 0.0411(16) 0.0079(12) 0.0112(12) 0.0009(11)
C33 0.0232(14) 0.0229(14) 0.0565(19) -0.0033(13) 0.0022(13) -0.0011(11)
C34 0.0337(15) 0.0354(16) 0.0376(16) -0.0052(13) 0.0014(13) 0.0091(13)
C35 0.0306(15) 0.0319(15) 0.0393(16) 0.0103(12) 0.0135(13) 0.0057(12)
C36 0.0231(13) 0.0193(13) 0.0457(17) 0.0023(12) 0.0071(12) -0.0012(10)
C37 0.0386(17) 0.0410(17) 0.0423(17) -0.0040(14) 0.0003(14) 0.0093(13)
C41 0.0490(19) 0.0214(14) 0.053(2) 0.0016(13) -0.0019(16) -0.0054(13)
C42 0.0312(16) 0.0289(15) 0.067(2) 0.0057(15) 0.0054(15) -0.0093(12)
C43 0.055(2) 0.0237(15) 0.057(2) 0.0058(14) 0.0134(17) -0.0098(14)
C44 0.055(2) 0.0211(14) 0.060(2) 0.0067(14) -0.0069(17) -0.0065(14)
C45 0.0353(17) 0.0231(15) 0.081(3) 0.0029(16) 0.0002(17) 0.0008(13)
C46 0.0503(19) 0.0239(15) 0.065(2) -0.0019(15) 0.0201(17) 0.0006(13)
C47 0.082(3) 0.052(2) 0.059(2) -0.0001(18) -0.007(2) -0.0018(19)

_geom_special_details            
;
 All esds (except the esd in the dihedral angle between two l.s. planes)
 are estimated using the full covariance matrix.  The cell esds are taken
 into account individually in the estimation of esds in distances, angles
 and torsion angles; correlations between esds in cell parameters are only
 used when they are defined by crystal symmetry.  An approximate (isotropic)
 treatment of cell esds is used for estimating esds involving l.s. planes.
;

loop_
_geom_bond_atom_site_label_1
_geom_bond_atom_site_label_2
_geom_bond_distance
_geom_bond_site_symmetry_2
_geom_bond_publ_flag
Zn O2 1.9461(15) . ?
Zn O1 1.9568(14) . ?
Zn N1 2.0528(17) . ?
Zn N2 2.0685(18) . ?
Zn S1 2.8032(6) . ?
Zn S2 2.9268(6) . ?
N1 C8 1.294(3) . ?
N1 C7 1.424(3) . ?
N2 C22 1.289(3) . ?
N2 C21 1.427(3) . ?
O1 C14 1.286(2) . ?
O2 C28 1.289(3) . ?
S1 C2 1.768(2) . ?
S1 C1 1.805(2) . ?
S2 C16 1.762(2) . ?
S2 C15 1.804(2) . ?
Cl1 C11 1.749(2) . ?
Cl2 C13 1.741(2) . ?
Cl3 C25 1.747(2) . ?
Cl4 C27 1.738(2) . ?
C1 H1A 0.9800 . ?
C1 H1B 0.9800 . ?
C1 H1C 0.9800 . ?
C2 C3 1.394(3) . ?
C2 C7 1.402(3) . ?
C3 C4 1.379(3) . ?
C3 H3 0.9500 . ?
C4 C5 1.380(4) . ?
C4 H4 0.9500 . ?
C5 C6 1.387(3) . ?
C5 H5 0.9500 . ?
C6 C7 1.391(3) . ?
C6 H6 0.9500 . ?
C8 C9 1.441(3) . ?
C8 H8 0.9500 . ?
C9 C10 1.412(3) . ?
C9 C14 1.427(3) . ?
C10 C11 1.370(3) . ?
C10 H10 0.9500 . ?
C11 C12 1.389(3) . ?
C12 C13 1.365(3) . ?
C12 H12 0.9500 . ?
C13 C14 1.426(3) . ?
C15 H15A 0.9800 . ?
C15 H15B 0.9800 . ?
C15 H15C 0.9800 . ?
C16 C17 1.398(3) . ?
C16 C21 1.401(3) . ?
C17 C18 1.381(3) . ?
C17 H17 0.9500 . ?
C18 C19 1.384(4) . ?
C18 H18 0.9500 . ?
C19 C20 1.385(3) . ?
C19 H19 0.9500 . ?
C20 C21 1.390(3) . ?
C20 H20 0.9500 . ?
C22 C23 1.447(3) . ?
C22 H22 0.9500 . ?
C23 C24 1.404(3) . ?
C23 C28 1.427(3) . ?
C24 C25 1.372(3) . ?
C24 H24 0.9500 . ?
C25 C26 1.389(3) . ?
C26 C27 1.369(3) . ?
C26 H26 0.9500 . ?
C27 C28 1.427(3) . ?
C31 C36 1.387(3) . ?
C31 C32 1.390(3) . ?
C31 C37 1.507(4) . ?
C32 C33 1.381(4) . ?
C32 H32 0.9500 . ?
C33 C34 1.379(4) . ?
C33 H33 0.9500 . ?
C34 C35 1.378(4) . ?
C34 H34 0.9500 . ?
C35 C36 1.382(4) . ?
C35 H35 0.9500 . ?
C36 H36 0.9500 . ?
C37 H37A 0.9800 . ?
C37 H37B 0.9800 . ?
C37 H37C 0.9800 . ?
C41 C42 1.388(4) . ?
C41 C46 1.396(4) . ?
C41 C47 1.505(4) . ?
C42 C43 1.381(4) . ?
C42 H42 0.9500 . ?
C43 C44 1.377(4) . ?
C43 H43 0.9500 . ?
C44 C45 1.371(4) . ?
C44 H44 0.9500 . ?
C45 C46 1.377(4) . ?
C45 H45 0.9500 . ?
C46 H46 0.9500 . ?
C47 H47A 0.9800 . ?
C47 H47B 0.9800 . ?
C47 H47C 0.9800 . ?

loop_
_geom_angle_atom_site_label_1
_geom_angle_atom_site_label_2
_geom_angle_atom_site_label_3
_geom_angle
_geom_angle_site_symmetry_1
_geom_angle_site_symmetry_3
_geom_angle_publ_flag
O2 Zn O1 110.38(6) . . ?
O2 Zn N1 105.99(7) . . ?
O1 Zn N1 90.23(7) . . ?
O2 Zn N2 92.09(7) . . ?
O1 Zn N2 93.79(7) . . ?
N1 Zn N2 158.81(7) . . ?
O2 Zn S1 88.98(5) . . ?
O1 Zn S1 157.45(5) . . ?
N1 Zn S1 72.83(5) . . ?
N2 Zn S1 97.03(5) . . ?
O2 Zn S2 153.03(5) . . ?
O1 Zn S2 90.67(5) . . ?
N1 Zn S2 90.05(5) . . ?
N2 Zn S2 69.12(5) . . ?
S1 Zn S2 74.961(18) . . ?
C8 N1 C7 118.53(18) . . ?
C8 N1 Zn 121.77(15) . . ?
C7 N1 Zn 119.70(13) . . ?
C22 N2 C21 118.83(18) . . ?
C22 N2 Zn 121.45(15) . . ?
C21 N2 Zn 119.42(14) . . ?
C14 O1 Zn 123.07(13) . . ?
C28 O2 Zn 124.20(14) . . ?
C2 S1 C1 102.07(11) . . ?
C2 S1 Zn 89.45(7) . . ?
C1 S1 Zn 117.38(9) . . ?
C16 S2 C15 103.62(11) . . ?
C16 S2 Zn 87.72(7) . . ?
C15 S2 Zn 125.94(9) . . ?
S1 C1 H1A 109.5 . . ?
S1 C1 H1B 109.5 . . ?
H1A C1 H1B 109.5 . . ?
S1 C1 H1C 109.5 . . ?
H1A C1 H1C 109.5 . . ?
H1B C1 H1C 109.5 . . ?
C3 C2 C7 118.9(2) . . ?
C3 C2 S1 122.94(18) . . ?
C7 C2 S1 118.10(17) . . ?
C4 C3 C2 120.6(2) . . ?
C4 C3 H3 119.7 . . ?
C2 C3 H3 119.7 . . ?
C3 C4 C5 120.6(2) . . ?
C3 C4 H4 119.7 . . ?
C5 C4 H4 119.7 . . ?
C4 C5 C6 119.7(2) . . ?
C4 C5 H5 120.1 . . ?
C6 C5 H5 120.1 . . ?
C5 C6 C7 120.3(2) . . ?
C5 C6 H6 119.9 . . ?
C7 C6 H6 119.9 . . ?
C6 C7 C2 120.0(2) . . ?
C6 C7 N1 121.0(2) . . ?
C2 C7 N1 118.95(19) . . ?
N1 C8 C9 126.1(2) . . ?
N1 C8 H8 117.0 . . ?
C9 C8 H8 117.0 . . ?
C10 C9 C14 120.4(2) . . ?
C10 C9 C8 116.73(19) . . ?
C14 C9 C8 122.81(19) . . ?
C11 C10 C9 120.2(2) . . ?
C11 C10 H10 119.9 . . ?
C9 C10 H10 119.9 . . ?
C10 C11 C12 121.2(2) . . ?
C10 C11 Cl1 120.31(19) . . ?
C12 C11 Cl1 118.52(18) . . ?
C13 C12 C11 119.0(2) . . ?
C13 C12 H12 120.5 . . ?
C11 C12 H12 120.5 . . ?
C12 C13 C14 123.5(2) . . ?
C12 C13 Cl2 119.85(17) . . ?
C14 C13 Cl2 116.69(17) . . ?
O1 C14 C13 119.56(19) . . ?
O1 C14 C9 124.79(19) . . ?
C13 C14 C9 115.64(19) . . ?
S2 C15 H15A 109.5 . . ?
S2 C15 H15B 109.5 . . ?
H15A C15 H15B 109.5 . . ?
S2 C15 H15C 109.5 . . ?
H15A C15 H15C 109.5 . . ?
H15B C15 H15C 109.5 . . ?
C17 C16 C21 119.0(2) . . ?
C17 C16 S2 123.58(18) . . ?
C21 C16 S2 117.36(16) . . ?
C18 C17 C16 120.2(2) . . ?
C18 C17 H17 119.9 . . ?
C16 C17 H17 119.9 . . ?
C17 C18 C19 120.7(2) . . ?
C17 C18 H18 119.7 . . ?
C19 C18 H18 119.7 . . ?
C18 C19 C20 119.8(2) . . ?
C18 C19 H19 120.1 . . ?
C20 C19 H19 120.1 . . ?
C19 C20 C21 120.2(2) . . ?
C19 C20 H20 119.9 . . ?
C21 C20 H20 119.9 . . ?
C20 C21 C16 120.2(2) . . ?
C20 C21 N2 120.9(2) . . ?
C16 C21 N2 118.82(19) . . ?
N2 C22 C23 126.2(2) . . ?
N2 C22 H22 116.9 . . ?
C23 C22 H22 116.9 . . ?
C24 C23 C28 120.8(2) . . ?
C24 C23 C22 115.7(2) . . ?
C28 C23 C22 123.3(2) . . ?
C25 C24 C23 120.7(2) . . ?
C25 C24 H24 119.7 . . ?
C23 C24 H24 119.7 . . ?
C24 C25 C26 120.6(2) . . ?
C24 C25 Cl3 120.23(19) . . ?
C26 C25 Cl3 119.11(18) . . ?
C27 C26 C25 119.0(2) . . ?
C27 C26 H26 120.5 . . ?
C25 C26 H26 120.5 . . ?
C26 C27 C28 123.8(2) . . ?
C26 C27 Cl4 119.44(18) . . ?
C28 C27 Cl4 116.76(17) . . ?
O2 C28 C23 125.73(19) . . ?
O2 C28 C27 119.2(2) . . ?
C23 C28 C27 115.01(19) . . ?
C36 C31 C32 117.9(2) . . ?
C36 C31 C37 120.9(2) . . ?
C32 C31 C37 121.1(2) . . ?
C33 C32 C31 121.3(2) . . ?
C33 C32 H32 119.4 . . ?
C31 C32 H32 119.4 . . ?
C34 C33 C32 119.9(2) . . ?
C34 C33 H33 120.0 . . ?
C32 C33 H33 120.0 . . ?
C35 C34 C33 119.6(3) . . ?
C35 C34 H34 120.2 . . ?
C33 C34 H34 120.2 . . ?
C34 C35 C36 120.4(2) . . ?
C34 C35 H35 119.8 . . ?
C36 C35 H35 119.8 . . ?
C35 C36 C31 120.9(2) . . ?
C35 C36 H36 119.6 . . ?
C31 C36 H36 119.6 . . ?
C31 C37 H37A 109.5 . . ?
C31 C37 H37B 109.5 . . ?
H37A C37 H37B 109.5 . . ?
C31 C37 H37C 109.5 . . ?
H37A C37 H37C 109.5 . . ?
H37B C37 H37C 109.5 . . ?
C42 C41 C46 117.3(3) . . ?
C42 C41 C47 121.3(3) . . ?
C46 C41 C47 121.4(3) . . ?
C43 C42 C41 121.3(3) . . ?
C43 C42 H42 119.3 . . ?
C41 C42 H42 119.3 . . ?
C44 C43 C42 120.1(3) . . ?
C44 C43 H43 120.0 . . ?
C42 C43 H43 120.0 . . ?
C45 C44 C43 119.7(3) . . ?
C45 C44 H44 120.1 . . ?
C43 C44 H44 120.1 . . ?
C44 C45 C46 120.3(3) . . ?
C44 C45 H45 119.9 . . ?
C46 C45 H45 119.9 . . ?
C45 C46 C41 121.3(3) . . ?
C45 C46 H46 119.3 . . ?
C41 C46 H46 119.3 . . ?
C41 C47 H47A 109.5 . . ?
C41 C47 H47B 109.5 . . ?
H47A C47 H47B 109.5 . . ?
C41 C47 H47C 109.5 . . ?
H47A C47 H47C 109.5 . . ?
H47B C47 H47C 109.5 . . ?

loop_
_geom_torsion_atom_site_label_1
_geom_torsion_atom_site_label_2
_geom_torsion_atom_site_label_3
_geom_torsion_atom_site_label_4
_geom_torsion
_geom_torsion_site_symmetry_1
_geom_torsion_site_symmetry_2
_geom_torsion_site_symmetry_3
_geom_torsion_site_symmetry_4
_geom_torsion_publ_flag
C1 S1 C2 C3 -36.0(2) . . . . ?
Zn S1 C2 C3 -153.9(2) . . . . ?
C1 S1 C2 C7 147.72(18) . . . . ?
Zn S1 C2 C7 29.80(17) . . . . ?
C7 C2 C3 C4 -0.1(4) . . . . ?
S1 C2 C3 C4 -176.3(2) . . . . ?
C2 C3 C4 C5 0.2(4) . . . . ?
C3 C4 C5 C6 -0.7(4) . . . . ?
C4 C5 C6 C7 1.1(4) . . . . ?
C5 C6 C7 C2 -1.0(3) . . . . ?
C5 C6 C7 N1 -177.0(2) . . . . ?
C3 C2 C7 C6 0.5(3) . . . . ?
S1 C2 C7 C6 176.92(17) . . . . ?
C3 C2 C7 N1 176.6(2) . . . . ?
S1 C2 C7 N1 -7.0(3) . . . . ?
C8 N1 C7 C6 -40.1(3) . . . . ?
Zn N1 C7 C6 139.72(18) . . . . ?
C8 N1 C7 C2 143.9(2) . . . . ?
Zn N1 C7 C2 -36.3(3) . . . . ?
C7 N1 C8 C9 171.7(2) . . . . ?
Zn N1 C8 C9 -8.1(3) . . . . ?
N1 C8 C9 C10 171.2(2) . . . . ?
N1 C8 C9 C14 -10.8(3) . . . . ?
C14 C9 C10 C11 1.1(3) . . . . ?
C8 C9 C10 C11 179.0(2) . . . . ?
C9 C10 C11 C12 0.3(4) . . . . ?
C9 C10 C11 Cl1 -179.44(17) . . . . ?
C10 C11 C12 C13 -0.9(4) . . . . ?
Cl1 C11 C12 C13 178.84(18) . . . . ?
C11 C12 C13 C14 0.1(3) . . . . ?
C11 C12 C13 Cl2 179.95(18) . . . . ?
Zn O1 C14 C13 -151.01(16) . . . . ?
Zn O1 C14 C9 30.0(3) . . . . ?
C12 C13 C14 O1 -178.0(2) . . . . ?
Cl2 C13 C14 O1 2.2(3) . . . . ?
C12 C13 C14 C9 1.1(3) . . . . ?
Cl2 C13 C14 C9 -178.71(16) . . . . ?
C10 C9 C14 O1 177.3(2) . . . . ?
C8 C9 C14 O1 -0.5(3) . . . . ?
C10 C9 C14 C13 -1.7(3) . . . . ?
C8 C9 C14 C13 -179.5(2) . . . . ?
C15 S2 C16 C17 -24.5(2) . . . . ?
Zn S2 C16 C17 -151.0(2) . . . . ?
C15 S2 C16 C21 159.12(18) . . . . ?
Zn S2 C16 C21 32.62(17) . . . . ?
C21 C16 C17 C18 0.7(3) . . . . ?
S2 C16 C17 C18 -175.65(19) . . . . ?
C16 C17 C18 C19 -0.3(4) . . . . ?
C17 C18 C19 C20 -0.8(4) . . . . ?
C18 C19 C20 C21 1.5(4) . . . . ?
C19 C20 C21 C16 -1.2(4) . . . . ?
C19 C20 C21 N2 -177.2(2) . . . . ?
C17 C16 C21 C20 0.0(3) . . . . ?
S2 C16 C21 C20 176.63(18) . . . . ?
C17 C16 C21 N2 176.2(2) . . . . ?
S2 C16 C21 N2 -7.2(3) . . . . ?
C22 N2 C21 C20 -41.1(3) . . . . ?
Zn N2 C21 C20 132.72(19) . . . . ?
C22 N2 C21 C16 142.8(2) . . . . ?
Zn N2 C21 C16 -43.4(3) . . . . ?
C21 N2 C22 C23 169.1(2) . . . . ?
Zn N2 C22 C23 -4.6(3) . . . . ?
N2 C22 C23 C24 170.5(2) . . . . ?
N2 C22 C23 C28 -13.7(4) . . . . ?
C28 C23 C24 C25 -0.3(3) . . . . ?
C22 C23 C24 C25 175.7(2) . . . . ?
C23 C24 C25 C26 -2.1(4) . . . . ?
C23 C24 C25 Cl3 179.23(18) . . . . ?
C24 C25 C26 C27 1.7(4) . . . . ?
Cl3 C25 C26 C27 -179.67(19) . . . . ?
C25 C26 C27 C28 1.2(4) . . . . ?
C25 C26 C27 Cl4 -179.74(19) . . . . ?
Zn O2 C28 C23 19.1(3) . . . . ?
Zn O2 C28 C27 -161.79(15) . . . . ?
C24 C23 C28 O2 -178.1(2) . . . . ?
C22 C23 C28 O2 6.3(3) . . . . ?
C24 C23 C28 C27 2.8(3) . . . . ?
C22 C23 C28 C27 -172.8(2) . . . . ?
C26 C27 C28 O2 177.5(2) . . . . ?
Cl4 C27 C28 O2 -1.6(3) . . . . ?
C26 C27 C28 C23 -3.4(3) . . . . ?
Cl4 C27 C28 C23 177.54(16) . . . . ?
C36 C31 C32 C33 0.9(4) . . . . ?
C37 C31 C32 C33 -178.4(2) . . . . ?
C31 C32 C33 C34 -0.3(4) . . . . ?
C32 C33 C34 C35 -0.5(4) . . . . ?
C33 C34 C35 C36 0.7(4) . . . . ?
C34 C35 C36 C31 -0.1(4) . . . . ?
C32 C31 C36 C35 -0.7(4) . . . . ?
C37 C31 C36 C35 178.6(2) . . . . ?
C46 C41 C42 C43 0.1(4) . . . . ?
C47 C41 C42 C43 -178.9(3) . . . . ?
C41 C42 C43 C44 0.8(4) . . . . ?
C42 C43 C44 C45 -1.1(4) . . . . ?
C43 C44 C45 C46 0.5(4) . . . . ?
C44 C45 C46 C41 0.4(4) . . . . ?
C42 C41 C46 C45 -0.7(4) . . . . ?
C47 C41 C46 C45 178.3(3) . . . . ?

_refine_diff_density_max         0.303
_refine_diff_density_min         -0.330
_refine_diff_density_rms         0.062

_shelx_res_file                  
;
TITL shelxt_a.res in P2(1)/c
    e21mdj1.res
    created by SHELXL-2018/3 at 11:02:57 on 27-Apr-2021
CELL  0.71073  13.8442  13.0020  22.5589   90.000   97.185   90.000
ZERR   4.00   0.0005   0.0004   0.0007    0.000    0.003    0.000
LATT   1
SYMM  - X, 1/2 + Y, 1/2 - Z
SFAC  C    H    N    O    S    CL   ZN
UNIT 168 144 8 8 8 16 4
ACTA
FMAP   2
PLAN  5
BOND $H
CONF
BIND ZN S1
BIND ZN S2
TEMP -123
SIZE 0.071 0.095 0.679
LIST   4
L.S.  10
TEMP  -123.00
WGHT    0.027000    2.407500
FVAR       1.77406
ZN    7    0.616704    0.324428    0.273594    11.00000    0.01614    0.02351 =
         0.01078    0.00006    0.00107    0.00012
N1    3    0.473861    0.328639    0.289287    11.00000    0.01709    0.01654 =
         0.01291    0.00110    0.00301   -0.00129
N2    3    0.743790    0.266936    0.246981    11.00000    0.01787    0.01806 =
         0.01179   -0.00062    0.00142   -0.00065
O1    4    0.584010    0.405345    0.200709    11.00000    0.01932    0.02560 =
         0.01267    0.00566   -0.00163   -0.00298
O2    4    0.688287    0.408170    0.335769    11.00000    0.01778    0.02391 =
         0.01447   -0.00285   -0.00214    0.00136
S1    5    0.593928    0.173936    0.359736    11.00000    0.03006    0.02158 =
         0.01558    0.00179    0.00516    0.00304
S2    5    0.579306    0.133337    0.206035    11.00000    0.02165    0.02529 =
         0.01710   -0.00373    0.00299   -0.00401
CL1   6    0.225425    0.376648    0.033694    11.00000    0.03183    0.06816 =
         0.02181    0.00188   -0.01320   -0.00522
CL2   6    0.610133    0.451436    0.079017    11.00000    0.02976    0.04630 =
         0.01727    0.00807    0.00743   -0.00513
CL3   6    1.068724    0.313872    0.470038    11.00000    0.03570    0.07610 =
         0.04120   -0.02143   -0.02385    0.02314
CL4   6    0.730079    0.522899    0.444736    11.00000    0.03310    0.03683 =
         0.01700   -0.00896    0.00049    0.01017
C1    1    0.687777    0.164655    0.422704    11.00000    0.03192    0.03811 =
         0.02205    0.00792    0.00217    0.00783
AFIX 137
H1A   2    0.746664    0.135013    0.409625    11.00000   -1.50000
H1B   2    0.665200    0.120531    0.453398    11.00000   -1.50000
H1C   2    0.702415    0.233385    0.439274    11.00000   -1.50000
AFIX   0
C2    1    0.506548    0.252716    0.388379    11.00000    0.02503    0.02037 =
         0.01559    0.00103    0.00454   -0.00323
C3    1    0.487191    0.247542    0.447477    11.00000    0.03926    0.03040 =
         0.01567    0.00689    0.00635    0.00299
AFIX  43
H3    2    0.524430    0.202887    0.474767    11.00000   -1.20000
AFIX   0
C4    1    0.414471    0.306666    0.466672    11.00000    0.04922    0.03863 =
         0.01642    0.00335    0.01477    0.00572
AFIX  43
H4    2    0.402197    0.302554    0.507105    11.00000   -1.20000
AFIX   0
C5    1    0.359365    0.371748    0.427688    11.00000    0.03548    0.03149 =
         0.02232   -0.00185    0.01464    0.00418
AFIX  43
H5    2    0.308882    0.411667    0.441112    11.00000   -1.20000
AFIX   0
C6    1    0.377982    0.378647    0.368822    11.00000    0.02595    0.02148 =
         0.01920   -0.00065    0.00491   -0.00110
AFIX  43
H6    2    0.340904    0.424322    0.342086    11.00000   -1.20000
AFIX   0
C7    1    0.450721    0.318962    0.348770    11.00000    0.02209    0.01829 =
         0.01319   -0.00133    0.00411   -0.00484
C8    1    0.403379    0.340238    0.246384    11.00000    0.01831    0.01710 =
         0.01630   -0.00214    0.00393   -0.00195
AFIX  43
H8    2    0.339055    0.332342    0.256237    11.00000   -1.20000
AFIX   0
C9    1    0.413416    0.364021    0.185048    11.00000    0.02004    0.01669 =
         0.01438   -0.00104    0.00173   -0.00065
C10   1    0.328031    0.358891    0.143758    11.00000    0.01981    0.02495 =
         0.02021   -0.00111    0.00030   -0.00097
AFIX  43
H10   2    0.268094    0.339433    0.156929    11.00000   -1.20000
AFIX   0
C11   1    0.331307    0.381871    0.084775    11.00000    0.02545    0.03013 =
         0.01539   -0.00197   -0.00648    0.00064
C12   1    0.417922    0.410130    0.064180    11.00000    0.03194    0.02342 =
         0.01006    0.00081    0.00088    0.00330
AFIX  43
H12   2    0.419556    0.424988    0.023085    11.00000   -1.20000
AFIX   0
C13   1    0.500658    0.416247    0.103826    11.00000    0.02339    0.01959 =
         0.01396    0.00212    0.00476    0.00035
C14   1    0.503544    0.394816    0.166029    11.00000    0.02213    0.01388 =
         0.01226    0.00123    0.00072    0.00218
C15   1    0.472989    0.105617    0.153731    11.00000    0.02161    0.03538 =
         0.03322   -0.01010   -0.00125   -0.00356
AFIX 137
H15A  2    0.458063    0.164871    0.127320    11.00000   -1.50000
H15B  2    0.417577    0.091654    0.175634    11.00000   -1.50000
H15C  2    0.485567    0.045268    0.129823    11.00000   -1.50000
AFIX   0
C16   1    0.665903    0.174337    0.160120    11.00000    0.02033    0.01930 =
         0.01578   -0.00201    0.00237    0.00294
C17   1    0.663131    0.146526    0.100071    11.00000    0.03227    0.02371 =
         0.01869   -0.00596    0.00012    0.00007
AFIX  43
H17   2    0.610120    0.107183    0.081257    11.00000   -1.20000
AFIX   0
C18   1    0.737164    0.176035    0.068014    11.00000    0.04439    0.03523 =
         0.01267   -0.00577    0.00891   -0.00095
AFIX  43
H18   2    0.734866    0.156468    0.027288    11.00000   -1.20000
AFIX   0
C19   1    0.814680    0.233822    0.094599    11.00000    0.03647    0.03822 =
         0.02296   -0.00228    0.01443   -0.00372
AFIX  43
H19   2    0.865708    0.253076    0.072345    11.00000   -1.20000
AFIX   0
C20   1    0.817617    0.263500    0.153774    11.00000    0.02478    0.03090 =
         0.01975   -0.00396    0.00517   -0.00399
AFIX  43
H20   2    0.869963    0.304579    0.171829    11.00000   -1.20000
AFIX   0
C21   1    0.744164    0.233331    0.186811    11.00000    0.02358    0.02012 =
         0.01438   -0.00272    0.00320    0.00066
C22   1    0.824918    0.269267    0.281911    11.00000    0.01924    0.01827 =
         0.01780   -0.00098    0.00448   -0.00056
AFIX  43
H22   2    0.879299    0.236918    0.267935    11.00000   -1.20000
AFIX   0
C23   1    0.840981    0.316509    0.340406    11.00000    0.01864    0.01984 =
         0.01413    0.00011    0.00042   -0.00270
C24   1    0.931247    0.295590    0.373960    11.00000    0.02144    0.02636 =
         0.02232   -0.00365   -0.00022    0.00437
AFIX  43
H24   2    0.975037    0.249002    0.358841    11.00000   -1.20000
AFIX   0
C25   1    0.956849    0.341728    0.428342    11.00000    0.02126    0.03864 =
         0.02336   -0.00242   -0.00980    0.00342
C26   1    0.895345    0.412676    0.450436    11.00000    0.02966    0.03026 =
         0.01605   -0.00429   -0.00343    0.00012
AFIX  43
H26   2    0.913961    0.445906    0.487616    11.00000   -1.20000
AFIX   0
C27   1    0.807513    0.433934    0.417785    11.00000    0.02338    0.02226 =
         0.01413   -0.00134    0.00337    0.00169
C28   1    0.773697    0.385834    0.362173    11.00000    0.01954    0.01677 =
         0.01319    0.00231    0.00239   -0.00391
C31   1    0.850718    0.694411    0.292879    11.00000    0.02345    0.02204 =
         0.03591   -0.00191    0.00580    0.00408
C32   1    0.775179    0.624014    0.281059    11.00000    0.02653    0.02354 =
         0.04106    0.00785    0.01119    0.00087
AFIX  43
H32   2    0.755575    0.584489    0.312901    11.00000   -1.20000
AFIX   0
C33   1    0.728081    0.610427    0.223918    11.00000    0.02321    0.02293 =
         0.05651   -0.00329    0.00219   -0.00107
AFIX  43
H33   2    0.676857    0.561665    0.216699    11.00000   -1.20000
AFIX   0
C34   1    0.755484    0.667703    0.177365    11.00000    0.03367    0.03540 =
         0.03762   -0.00524    0.00136    0.00911
AFIX  43
H34   2    0.723609    0.658244    0.137945    11.00000   -1.20000
AFIX   0
C35   1    0.829380    0.738733    0.188382    11.00000    0.03062    0.03193 =
         0.03925    0.01029    0.01350    0.00566
AFIX  43
H35   2    0.847974    0.778870    0.156492    11.00000   -1.20000
AFIX   0
C36   1    0.876630    0.751943    0.245570    11.00000    0.02309    0.01932 =
         0.04571    0.00234    0.00712   -0.00118
AFIX  43
H36   2    0.927547    0.801103    0.252559    11.00000   -1.20000
AFIX   0
C37   1    0.903686    0.707026    0.354975    11.00000    0.03857    0.04102 =
         0.04225   -0.00399    0.00031    0.00932
AFIX 137
H37A  2    0.917189    0.780085    0.362832    11.00000   -1.50000
H37B  2    0.965144    0.668815    0.358320    11.00000   -1.50000
H37C  2    0.863178    0.680385    0.384162    11.00000   -1.50000
AFIX   0
C41   1    0.982872    0.005878    0.336044    11.00000    0.04899    0.02135 =
         0.05322    0.00160   -0.00193   -0.00541
C42   1    1.028783    0.004393    0.284743    11.00000    0.03123    0.02888 =
         0.06674    0.00574    0.00542   -0.00927
AFIX  43
H42   2    1.097824    0.001201    0.288348    11.00000   -1.20000
AFIX   0
C43   1    0.976115    0.007462    0.228571    11.00000    0.05452    0.02372 =
         0.05737    0.00579    0.01337   -0.00982
AFIX  43
H43   2    1.008968    0.005516    0.194051    11.00000   -1.20000
AFIX   0
C44   1    0.876066    0.013337    0.222540    11.00000    0.05523    0.02106 =
         0.06001    0.00671   -0.00694   -0.00646
AFIX  43
H44   2    0.839848    0.016658    0.183935    11.00000   -1.20000
AFIX   0
C45   1    0.828932    0.014373    0.272505    11.00000    0.03528    0.02310 =
         0.08052    0.00290    0.00020    0.00079
AFIX  43
H45   2    0.759876    0.017828    0.268456    11.00000   -1.20000
AFIX   0
C46   1    0.881297    0.010427    0.328518    11.00000    0.05030    0.02392 =
         0.06485   -0.00191    0.02008    0.00060
AFIX  43
H46   2    0.847654    0.010806    0.362729    11.00000   -1.20000
AFIX   0
C47   1    1.040381    0.004492    0.397248    11.00000    0.08204    0.05243 =
         0.05853   -0.00008   -0.00725   -0.00181
AFIX 137
H47A  2    1.108727   -0.010883    0.393723    11.00000   -1.50000
H47B  2    1.014052   -0.048408    0.421695    11.00000   -1.50000
H47C  2    1.035807    0.071865    0.416173    11.00000   -1.50000
AFIX   0
HKLF    4


REM  shelxt_a.res in P2(1)/c
REM wR2 = 0.0750, GooF = S = 1.015, Restrained GooF = 1.015 for all data
REM R1 = 0.0356 for 6437 Fo > 4sig(Fo) and 0.0557 for all 8262 data
REM 482 parameters refined using 0 restraints

END

WGHT      0.0270      2.4075

REM Highest difference peak  0.303,  deepest hole -0.330,  1-sigma level  0.062
Q1    1   1.0014  0.3308  0.4486  11.00000  0.05    0.30
Q2    1   0.5018  0.4059  0.1330  11.00000  0.05    0.30
Q3    1   0.6017  0.3996  0.2732  11.00000  0.05    0.29
Q4    1   0.3814  0.3413  0.1604  11.00000  0.05    0.29
Q5    1   0.8023  0.3410  0.3524  11.00000  0.05    0.29
;
_shelx_res_checksum              77035
####################################################################### 
# 
# This file contains crystal structure data downloaded from the 
# Cambridge Structural Database (CSD) hosted by the Cambridge 
# Crystallographic Data Centre (CCDC).
# 
# Full information about CCDC data access policies and citation 
# guidelines are available at http://www.ccdc.cam.ac.uk/access/V1 
# 
# Audit and citation data items may have been added by the CCDC. 
# Please retain this information to preserve the provenance of 
# this file and to allow appropriate attribution of the data. 
# 
#######################################################################

data_Zn(5)_2
_database_code_depnum_ccdc_archive 'CCDC 2121324'
loop_
_audit_author_name
_audit_author_address
'Matthew Jones'
;University of Bath
United Kingdom
;
_audit_update_record             
;
2021-11-10 deposited with the CCDC.	2021-12-17 downloaded from the CCDC.
;

_audit_creation_method           SHELXL-2018/3
_shelx_SHELXL_version_number     2018/3
_chemical_name_systematic        ?
_chemical_name_common            ?
_chemical_melting_point          ?
_chemical_formula_moiety         '3(C28 H24 N2 O2 S2 Zn), C7 H8'
_chemical_formula_sum            'C91 H80 N6 O6 S6 Zn3'
_chemical_formula_weight         1742.08

loop_
_atom_type_symbol
_atom_type_description
_atom_type_scat_dispersion_real
_atom_type_scat_dispersion_imag
_atom_type_scat_source
C C 0.0181 0.0091 'International Tables Vol C Tables 4.2.6.8 and 6.1.1.4'
H H 0.0000 0.0000 'International Tables Vol C Tables 4.2.6.8 and 6.1.1.4'
N N 0.0311 0.0180 'International Tables Vol C Tables 4.2.6.8 and 6.1.1.4'
O O 0.0492 0.0322 'International Tables Vol C Tables 4.2.6.8 and 6.1.1.4'
S S 0.3331 0.5567 'International Tables Vol C Tables 4.2.6.8 and 6.1.1.4'
Zn Zn -1.5491 0.6778 'International Tables Vol C Tables 4.2.6.8 and 6.1.1.4'

_space_group_crystal_system      orthorhombic
_space_group_IT_number           56
_space_group_name_H-M_alt        'P c c n'
_space_group_name_Hall           '-P 2ab 2ac'

_shelx_space_group_comment       
;
The symmetry employed for this shelxl refinement is uniquely defined
by the following loop, which should always be used as a source of
symmetry information in preference to the above space-group names.
They are only intended as comments.
;

loop_
_space_group_symop_operation_xyz
'x, y, z'
'-x+1/2, -y+1/2, z'
'x+1/2, -y, -z+1/2'
'-x, y+1/2, -z+1/2'
'-x, -y, -z'
'x-1/2, y-1/2, -z'
'-x-1/2, y, z-1/2'
'x, -y-1/2, z-1/2'

_cell_length_a                   15.82481(12)
_cell_length_b                   28.2281(2)
_cell_length_c                   18.02999(15)
_cell_angle_alpha                90
_cell_angle_beta                 90
_cell_angle_gamma                90
_cell_volume                     8054.07(11)
_cell_formula_units_Z            4
_cell_measurement_temperature    150(2)
_cell_measurement_reflns_used    24286
_cell_measurement_theta_min      4.0320
_cell_measurement_theta_max      71.1320

_exptl_crystal_description       block
_exptl_crystal_colour            colourless
_exptl_crystal_density_meas      ?
_exptl_crystal_density_method    ?
_exptl_crystal_density_diffrn    1.437
_exptl_crystal_F_000             3608
_exptl_transmission_factor_min   ?
_exptl_transmission_factor_max   ?
_exptl_crystal_size_max          0.164
_exptl_crystal_size_mid          0.103
_exptl_crystal_size_min          0.071
_exptl_absorpt_coefficient_mu    2.969
_shelx_estimated_absorpt_T_min   0.642
_shelx_estimated_absorpt_T_max   0.817
_exptl_absorpt_correction_T_min  0.63761
_exptl_absorpt_correction_T_max  1.00000
_exptl_absorpt_correction_type   multi-scan
_exptl_absorpt_process_details   
;
CrysAlisPro 1.171.41.112a (Rigaku Oxford Diffraction, 2021)
Empirical absorption correction using spherical harmonics,
implemented in SCALE3 ABSPACK scaling algorithm.
;
_oxdiff_exptl_absorpt_empirical_full_min 0.681
_oxdiff_exptl_absorpt_empirical_full_max 1.777
_oxdiff_exptl_absorpt_empirical_details 
;
Empirical correction (ABSPACK) includes:
- Absorption correction using spherical harmonics
- Frame scaling
;
_diffrn_ambient_temperature      150.00(10)
_diffrn_ambient_environment      N~2~
_diffrn_source                   'micro-focus sealed X-ray tube'
_diffrn_source_type              'SuperNova (Cu) X-ray Source'
_diffrn_radiation_probe          x-ray
_diffrn_radiation_type           'Cu K\a'
_diffrn_radiation_wavelength     1.54184
_diffrn_radiation_monochromator  mirror
_diffrn_measurement_device       'four-circle diffractometer'
_diffrn_measurement_device_type  'SuperNova, Dual, Cu at home/near, EosS2'
_diffrn_measurement_method       '\w scans'
_diffrn_detector                 'CCD plate'
_diffrn_detector_type            EosS2
_diffrn_detector_area_resol_mean 8.1150
_diffrn_reflns_number            53187
_diffrn_reflns_av_unetI/netI     0.0208
_diffrn_reflns_av_R_equivalents  0.0388
_diffrn_reflns_limit_h_min       -18
_diffrn_reflns_limit_h_max       19
_diffrn_reflns_limit_k_min       -34
_diffrn_reflns_limit_k_max       31
_diffrn_reflns_limit_l_min       -22
_diffrn_reflns_limit_l_max       19
_diffrn_reflns_theta_min         4.033
_diffrn_reflns_theta_max         71.253
_diffrn_reflns_theta_full        67.684
_diffrn_measured_fraction_theta_max 0.995
_diffrn_measured_fraction_theta_full 1.000
_diffrn_reflns_Laue_measured_fraction_max 0.995
_diffrn_reflns_Laue_measured_fraction_full 1.000
_diffrn_reflns_point_group_measured_fraction_max 0.995
_diffrn_reflns_point_group_measured_fraction_full 1.000
_reflns_number_total             7789
_reflns_number_gt                7006
_reflns_threshold_expression     'I > 2\s(I)'
_reflns_Friedel_coverage         0.000
_reflns_Friedel_fraction_max     .
_reflns_Friedel_fraction_full    .

_reflns_special_details          
;
 Reflections were merged by SHELXL according to the crystal
 class for the calculation of statistics and refinement.
 
 _reflns_Friedel_fraction is defined as the number of unique
 Friedel pairs measured divided by the number that would be
 possible theoretically, ignoring centric projections and
 systematic absences.
;

_computing_data_collection       'CrysAlisPro 1.171.41.112a (Rigaku OD, 2021)'
_computing_cell_refinement       'CrysAlisPro 1.171.41.112a (Rigaku OD, 2021)'
_computing_data_reduction        'CrysAlisPro 1.171.41.112a (Rigaku OD, 2021)'
_computing_structure_solution    'SHELXT 2014/5 (Sheldrick, 2014)'
_computing_structure_refinement  
;
 SHELXL-2018/3 (Sheldrick, 2018)
 Sheldrick GM (2008) Acta Crystallogr A64:112--122 and 
 C. B. H\"ubschle, G. M. Sheldrick and B. Dittrich
 ShelXle: a Qt graphical user interface for SHELXL
 J. Appl. Cryst., 44, (2011) 1281-1284.
;
_computing_molecular_graphics    
'ORTEP3 for Windows - Farrugia, L. J. J. Appl. Crystallogr. 1997, 30, 565'

_computing_publication_material  
;
 'WinGX publication routines, Farrugia, 
 L. J., J. Appl. Crystallogr., 1999, 32, 837-838
;
_refine_special_details          
;
 The solvent molecule of toluene is disordered over two sites 
 about a twofold axis. Each part was refined with 25% occupation and ADP
 restraints for every atom.
;
_refine_ls_structure_factor_coef Fsqd
_refine_ls_matrix_type           full
_refine_ls_weighting_scheme      calc
_refine_ls_weighting_details     
'w=1/[\s^2^(Fo^2^)+(0.0731P)^2^+3.8647P] where P=(Fo^2^+2Fc^2^)/3'
_atom_sites_solution_primary     dual
_atom_sites_solution_secondary   ?
_atom_sites_solution_hydrogens   geom
_refine_ls_hydrogen_treatment    constr
_refine_ls_extinction_method     none
_refine_ls_extinction_coef       .
_refine_ls_number_reflns         7789
_refine_ls_number_parameters     581
_refine_ls_number_restraints     86
_refine_ls_R_factor_all          0.0445
_refine_ls_R_factor_gt           0.0405
_refine_ls_wR_factor_ref         0.1112
_refine_ls_wR_factor_gt          0.1066
_refine_ls_goodness_of_fit_ref   1.033
_refine_ls_restrained_S_all      1.039
_refine_ls_shift/su_max          0.001
_refine_ls_shift/su_mean         0.000

loop_
_atom_site_label
_atom_site_type_symbol
_atom_site_fract_x
_atom_site_fract_y
_atom_site_fract_z
_atom_site_U_iso_or_equiv
_atom_site_adp_type
_atom_site_occupancy
_atom_site_site_symmetry_order
_atom_site_calc_flag
_atom_site_refinement_flags_posn
_atom_site_refinement_flags_adp
_atom_site_refinement_flags_occupancy
_atom_site_disorder_assembly
_atom_site_disorder_group
Zn1 Zn 0.27054(2) 0.53167(2) 0.32394(2) 0.03453(10) Uani 1 1 d . . . . .
S1 S 0.22987(3) 0.42857(2) 0.26789(3) 0.03321(13) Uani 1 1 d . . . . .
S2 S 0.40898(4) 0.59569(2) 0.36612(3) 0.03981(14) Uani 1 1 d . . . . .
N1 N 0.33215(11) 0.50823(6) 0.22918(9) 0.0292(3) Uani 1 1 d . . . . .
N2 N 0.34555(11) 0.50142(6) 0.40521(9) 0.0296(3) Uani 1 1 d . . . . .
O1 O 0.23067(10) 0.58845(6) 0.27261(9) 0.0388(4) Uani 1 1 d . . . . .
O2 O 0.16795(10) 0.51854(6) 0.37999(9) 0.0408(4) Uani 1 1 d . . . . .
C1 C 0.23868(13) 0.60008(8) 0.20353(13) 0.0352(5) Uani 1 1 d . . . . .
C2 C 0.19787(14) 0.64198(8) 0.17762(14) 0.0414(5) Uani 1 1 d . . . . .
H2 H 0.167443 0.661045 0.211849 0.050 Uiso 1 1 calc R U . . .
C3 C 0.20137(15) 0.65548(9) 0.10469(15) 0.0468(6) Uani 1 1 d . . . . .
H3 H 0.172808 0.683419 0.089400 0.056 Uiso 1 1 calc R U . . .
C4 C 0.24617(17) 0.62892(9) 0.05230(15) 0.0493(6) Uani 1 1 d . . . . .
H4 H 0.247590 0.638367 0.001748 0.059 Uiso 1 1 calc R U . . .
C5 C 0.28791(16) 0.58909(9) 0.07523(13) 0.0424(5) Uani 1 1 d . . . . .
H5 H 0.319140 0.571205 0.039997 0.051 Uiso 1 1 calc R U . . .
C6 C 0.28586(14) 0.57372(8) 0.15017(12) 0.0345(4) Uani 1 1 d . . . . .
C7 C 0.33034(13) 0.53059(7) 0.16600(12) 0.0320(4) Uani 1 1 d . . . . .
H7 H 0.361618 0.516964 0.126405 0.038 Uiso 1 1 calc R U . . .
C8 C 0.38135(13) 0.46572(7) 0.23255(11) 0.0295(4) Uani 1 1 d . . . . .
C9 C 0.46642(14) 0.46522(7) 0.21596(11) 0.0329(4) Uani 1 1 d . . . . .
H9 H 0.493352 0.493497 0.199894 0.040 Uiso 1 1 calc R U . . .
C10 C 0.51296(14) 0.42385(8) 0.22251(12) 0.0356(4) Uani 1 1 d . . . . .
H10 H 0.571410 0.423533 0.210519 0.043 Uiso 1 1 calc R U . . .
C11 C 0.47313(14) 0.38290(8) 0.24680(12) 0.0354(4) Uani 1 1 d . . . . .
H11 H 0.504916 0.354550 0.252096 0.042 Uiso 1 1 calc R U . . .
C12 C 0.38744(14) 0.38277(7) 0.26349(11) 0.0322(4) Uani 1 1 d . . . . .
H12 H 0.360917 0.354455 0.279874 0.039 Uiso 1 1 calc R U . . .
C13 C 0.34048(13) 0.42423(7) 0.25615(11) 0.0295(4) Uani 1 1 d . . . . .
C14 C 0.20449(14) 0.38183(7) 0.33229(12) 0.0351(4) Uani 1 1 d . . . . .
H14A H 0.219853 0.351191 0.310578 0.053 Uiso 1 1 calc R U . . .
H14B H 0.143744 0.382318 0.342842 0.053 Uiso 1 1 calc R U . . .
H14C H 0.236065 0.386575 0.378452 0.053 Uiso 1 1 calc R U . . .
C15 C 0.15870(14) 0.48677(7) 0.43174(11) 0.0333(4) Uani 1 1 d . . . . .
C16 C 0.07653(15) 0.47104(9) 0.45059(13) 0.0405(5) Uani 1 1 d . . . . .
H16 H 0.029663 0.482819 0.423317 0.049 Uiso 1 1 calc R U . . .
C17 C 0.06227(15) 0.43931(8) 0.50702(13) 0.0410(5) Uani 1 1 d . . . . .
H17 H 0.006036 0.429801 0.517889 0.049 Uiso 1 1 calc R U . . .
C18 C 0.12885(15) 0.42081(7) 0.54864(12) 0.0357(5) Uani 1 1 d . . . . .
H18 H 0.118536 0.399296 0.588134 0.043 Uiso 1 1 calc R U . . .
C19 C 0.20946(14) 0.43445(7) 0.53111(11) 0.0319(4) Uani 1 1 d . . . . .
H19 H 0.255272 0.421936 0.558962 0.038 Uiso 1 1 calc R U . . .
C20 C 0.22665(13) 0.46660(7) 0.47282(12) 0.0305(4) Uani 1 1 d . . . . .
C21 C 0.31427(13) 0.47617(7) 0.45865(11) 0.0301(4) Uani 1 1 d . . . . .
H21 H 0.353695 0.462498 0.492133 0.036 Uiso 1 1 calc R U . . .
C22 C 0.43494(13) 0.50253(7) 0.39748(10) 0.0292(4) Uani 1 1 d . . . . .
C23 C 0.48413(14) 0.46214(7) 0.40796(11) 0.0327(4) Uani 1 1 d . . . . .
H23 H 0.458417 0.433627 0.424538 0.039 Uiso 1 1 calc R U . . .
C24 C 0.57009(15) 0.46326(8) 0.39439(12) 0.0365(5) Uani 1 1 d . . . . .
H24 H 0.603460 0.435750 0.402322 0.044 Uiso 1 1 calc R U . . .
C25 C 0.60743(14) 0.50464(8) 0.36917(12) 0.0367(5) Uani 1 1 d . . . . .
H25 H 0.666113 0.505064 0.358093 0.044 Uiso 1 1 calc R U . . .
C26 C 0.55981(14) 0.54538(8) 0.36002(12) 0.0349(4) Uani 1 1 d . . . . .
H26 H 0.586198 0.573875 0.344208 0.042 Uiso 1 1 calc R U . . .
C27 C 0.47347(13) 0.54461(7) 0.37394(11) 0.0309(4) Uani 1 1 d . . . . .
C28 C 0.44421(18) 0.62065(9) 0.27944(15) 0.0523(6) Uani 1 1 d . . . . .
H28A H 0.500822 0.634129 0.285787 0.078 Uiso 1 1 calc R U . . .
H28B H 0.404985 0.645600 0.263875 0.078 Uiso 1 1 calc R U . . .
H28C H 0.445990 0.595777 0.241551 0.078 Uiso 1 1 calc R U . . .
Zn2 Zn 0.250000 0.250000 0.39126(2) 0.02921(11) Uani 1 2 d S T P . .
N3 N 0.19699(11) 0.29655(5) 0.46471(9) 0.0276(3) Uani 1 1 d . . . . .
O3 O 0.15920(9) 0.25433(6) 0.32053(8) 0.0345(3) Uani 1 1 d . . . . .
S3 S 0.36905(3) 0.33413(2) 0.44161(3) 0.03435(13) Uani 1 1 d . . . . .
C29 C 0.08229(13) 0.26619(7) 0.33741(11) 0.0312(4) Uani 1 1 d . . . . .
C30 C 0.01586(14) 0.25294(8) 0.28860(13) 0.0381(5) Uani 1 1 d . . . . .
H30 H 0.029025 0.235595 0.244952 0.046 Uiso 1 1 calc R U . . .
C31 C -0.06662(15) 0.26452(9) 0.30278(15) 0.0441(5) Uani 1 1 d . . . . .
H31 H -0.109560 0.254334 0.269590 0.053 Uiso 1 1 calc R U . . .
C32 C -0.08854(15) 0.29097(9) 0.36506(15) 0.0476(6) Uani 1 1 d . . . . .
H32 H -0.145832 0.299149 0.374222 0.057 Uiso 1 1 calc R U . . .
C33 C -0.02602(15) 0.30502(8) 0.41300(14) 0.0417(5) Uani 1 1 d . . . . .
H33 H -0.040698 0.323559 0.455043 0.050 Uiso 1 1 calc R U . . .
C34 C 0.05947(13) 0.29273(7) 0.40164(12) 0.0325(4) Uani 1 1 d . . . . .
C35 C 0.11733(13) 0.30694(7) 0.45916(11) 0.0312(4) Uani 1 1 d . . . . .
H35 H 0.094531 0.326159 0.497504 0.037 Uiso 1 1 calc R U . . .
C36 C 0.24017(13) 0.30773(7) 0.53209(11) 0.0289(4) Uani 1 1 d . . . . .
C37 C 0.20174(14) 0.30035(7) 0.60070(11) 0.0320(4) Uani 1 1 d . . . . .
H37 H 0.143880 0.291481 0.602848 0.038 Uiso 1 1 calc R U . . .
C38 C 0.24727(16) 0.30584(8) 0.66582(12) 0.0359(5) Uani 1 1 d . . . . .
H38 H 0.220784 0.300434 0.712338 0.043 Uiso 1 1 calc R U . . .
C39 C 0.33127(15) 0.31921(8) 0.66299(12) 0.0377(5) Uani 1 1 d . . . . .
H39 H 0.362543 0.322604 0.707653 0.045 Uiso 1 1 calc R U . . .
C40 C 0.37006(14) 0.32767(7) 0.59546(12) 0.0340(4) Uani 1 1 d . . . . .
H40 H 0.427520 0.337369 0.593987 0.041 Uiso 1 1 calc R U . . .
C41 C 0.32502(13) 0.32198(7) 0.52962(11) 0.0295(4) Uani 1 1 d . . . . .
C42 C 0.48142(14) 0.32951(9) 0.45631(14) 0.0433(5) Uani 1 1 d . . . . .
H42A H 0.499692 0.354202 0.490987 0.065 Uiso 1 1 calc R U . . .
H42B H 0.510917 0.333522 0.408932 0.065 Uiso 1 1 calc R U . . .
H42C H 0.494750 0.298285 0.477002 0.065 Uiso 1 1 calc R U . . .
C51 C 0.2471(7) 0.7424(5) 0.3885(8) 0.092(5) Uani 0.25 1 d DG U P A -1
C52 C 0.3261(9) 0.7222(3) 0.3996(7) 0.073(4) Uani 0.25 1 d G U P A -1
H52 H 0.330761 0.689226 0.409556 0.087 Uiso 0.25 1 calc R U P A -1
C53 C 0.3983(7) 0.7501(5) 0.3963(8) 0.088(6) Uani 0.25 1 d G U P A -1
H53 H 0.452339 0.736270 0.403863 0.105 Uiso 0.25 1 calc R U P A -1
C54 C 0.3915(9) 0.7983(5) 0.3818(8) 0.088(5) Uani 0.25 1 d G U P A -1
H54 H 0.440851 0.817431 0.379454 0.105 Uiso 0.25 1 calc R U P A -1
C55 C 0.3124(11) 0.8186(3) 0.3706(8) 0.086(6) Uani 0.25 1 d G U P A -1
H55 H 0.307785 0.851549 0.360738 0.104 Uiso 0.25 1 calc R U P A -1
C56 C 0.2402(8) 0.7907(5) 0.3740(8) 0.092(6) Uani 0.25 1 d G U P A -1
H56 H 0.186206 0.804506 0.366430 0.110 Uiso 0.25 1 calc R U P A -1
C57 C 0.1618(16) 0.7139(14) 0.392(2) 0.148(12) Uani 0.25 1 d D U P A -1
H57A H 0.173902 0.679873 0.390799 0.221 Uiso 0.25 1 calc R U P A -1
H57B H 0.126425 0.722389 0.349434 0.221 Uiso 0.25 1 calc R U P A -1
H57C H 0.131901 0.721689 0.438056 0.221 Uiso 0.25 1 calc R U P A -1
C61 C 0.2157(6) 0.7471(4) 0.3894(7) 0.106(8) Uani 0.25 1 d DG U P B -2
C62 C 0.2196(5) 0.6992(4) 0.3719(6) 0.048(3) Uani 0.25 1 d G U P B -2
H62 H 0.272421 0.685018 0.360342 0.058 Uiso 0.25 1 calc R U P B -2
C63 C 0.1463(6) 0.6722(3) 0.3712(6) 0.064(4) Uani 0.25 1 d G U P B -2
H63 H 0.148946 0.639415 0.359169 0.077 Uiso 0.25 1 calc R U P B -2
C64 C 0.0690(5) 0.6930(3) 0.3880(6) 0.061(3) Uani 0.25 1 d G U P B -2
H64 H 0.018888 0.674446 0.387544 0.073 Uiso 0.25 1 calc R U P B -2
C65 C 0.0651(5) 0.7409(3) 0.4056(6) 0.065(3) Uani 0.25 1 d G U P B -2
H65 H 0.012303 0.755080 0.417092 0.078 Uiso 0.25 1 calc R U P B -2
C66 C 0.1385(7) 0.7679(3) 0.4063(7) 0.056(3) Uani 0.25 1 d G U P B -2
H66 H 0.135777 0.800684 0.418266 0.067 Uiso 0.25 1 calc R U P B -2
C67 C 0.2935(19) 0.7783(12) 0.392(2) 0.125(10) Uani 0.25 1 d D U P B -2
H67A H 0.344139 0.758551 0.386649 0.188 Uiso 0.25 1 calc R U P B -2
H67B H 0.295383 0.795336 0.438902 0.188 Uiso 0.25 1 calc R U P B -2
H67C H 0.291294 0.801076 0.350672 0.188 Uiso 0.25 1 calc R U P B -2

loop_
_atom_site_aniso_label
_atom_site_aniso_U_11
_atom_site_aniso_U_22
_atom_site_aniso_U_33
_atom_site_aniso_U_23
_atom_site_aniso_U_13
_atom_site_aniso_U_12
Zn1 0.03318(17) 0.03680(17) 0.03361(17) 0.01050(11) 0.00364(11) 0.00806(11)
S1 0.0291(3) 0.0315(3) 0.0391(3) 0.0083(2) -0.00153(19) -0.00147(18)
S2 0.0396(3) 0.0270(2) 0.0528(3) 0.0027(2) -0.0043(2) 0.0015(2)
N1 0.0298(8) 0.0283(8) 0.0295(8) 0.0046(6) -0.0014(6) -0.0024(6)
N2 0.0307(8) 0.0273(8) 0.0309(8) 0.0003(6) -0.0003(6) 0.0016(6)
O1 0.0370(8) 0.0368(8) 0.0426(9) 0.0120(7) 0.0021(6) 0.0081(6)
O2 0.0362(8) 0.0455(9) 0.0408(8) 0.0155(7) 0.0089(6) 0.0118(7)
C1 0.0278(10) 0.0317(10) 0.0460(13) 0.0118(9) -0.0059(8) -0.0054(8)
C2 0.0314(11) 0.0351(11) 0.0576(14) 0.0138(10) -0.0059(9) -0.0016(9)
C3 0.0376(12) 0.0389(12) 0.0640(16) 0.0231(11) -0.0134(11) -0.0055(10)
C4 0.0541(14) 0.0481(14) 0.0456(13) 0.0227(11) -0.0135(11) -0.0097(11)
C5 0.0468(13) 0.0417(12) 0.0388(12) 0.0108(10) -0.0060(10) -0.0095(10)
C6 0.0321(10) 0.0338(11) 0.0375(11) 0.0099(9) -0.0070(8) -0.0080(8)
C7 0.0326(10) 0.0316(10) 0.0319(10) 0.0043(8) -0.0025(8) -0.0065(8)
C8 0.0340(10) 0.0296(10) 0.0249(9) 0.0012(7) -0.0024(7) -0.0011(8)
C9 0.0352(11) 0.0342(10) 0.0294(10) 0.0029(8) -0.0001(8) -0.0050(8)
C10 0.0294(10) 0.0424(12) 0.0351(10) -0.0013(9) -0.0008(8) -0.0001(8)
C11 0.0369(11) 0.0324(10) 0.0367(11) -0.0002(8) -0.0032(9) 0.0053(8)
C12 0.0378(11) 0.0289(10) 0.0299(10) 0.0017(8) -0.0020(8) -0.0011(8)
C13 0.0310(10) 0.0301(10) 0.0274(9) 0.0013(7) -0.0023(7) -0.0014(8)
C14 0.0370(11) 0.0318(10) 0.0365(11) 0.0047(8) 0.0036(8) -0.0043(9)
C15 0.0361(11) 0.0325(10) 0.0314(10) 0.0009(8) 0.0058(8) 0.0062(8)
C16 0.0333(11) 0.0499(13) 0.0384(11) 0.0046(9) 0.0043(9) 0.0089(9)
C17 0.0356(11) 0.0455(12) 0.0419(12) -0.0006(10) 0.0095(9) -0.0005(9)
C18 0.0457(12) 0.0282(10) 0.0330(10) 0.0000(8) 0.0075(9) 0.0003(9)
C19 0.0411(11) 0.0265(9) 0.0281(10) -0.0015(7) 0.0019(8) 0.0041(8)
C20 0.0374(11) 0.0263(9) 0.0276(10) -0.0025(7) 0.0037(8) 0.0034(7)
C21 0.0343(10) 0.0289(9) 0.0271(9) -0.0002(7) -0.0009(8) 0.0032(8)
C22 0.0304(10) 0.0324(10) 0.0250(9) -0.0018(7) -0.0018(7) -0.0004(8)
C23 0.0384(11) 0.0299(10) 0.0297(10) 0.0025(8) -0.0004(8) 0.0001(8)
C24 0.0373(11) 0.0362(11) 0.0359(11) -0.0009(8) -0.0025(9) 0.0068(9)
C25 0.0296(10) 0.0427(12) 0.0377(11) -0.0037(9) 0.0002(8) 0.0012(9)
C26 0.0353(11) 0.0333(10) 0.0362(11) -0.0006(8) -0.0010(8) -0.0057(8)
C27 0.0339(10) 0.0280(9) 0.0308(10) -0.0014(7) -0.0033(8) 0.0015(8)
C28 0.0539(15) 0.0433(13) 0.0598(15) 0.0199(11) -0.0146(12) -0.0138(11)
Zn2 0.0301(2) 0.0335(2) 0.02401(19) 0.000 0.000 0.00470(15)
N3 0.0318(8) 0.0229(7) 0.0280(8) 0.0014(6) 0.0012(6) 0.0009(6)
O3 0.0322(7) 0.0435(8) 0.0277(7) 0.0012(6) -0.0034(6) 0.0033(6)
S3 0.0347(3) 0.0383(3) 0.0300(2) 0.00168(19) 0.00111(18) -0.0045(2)
C29 0.0335(10) 0.0272(9) 0.0330(10) 0.0075(8) -0.0033(8) -0.0006(8)
C30 0.0421(12) 0.0349(11) 0.0372(11) 0.0058(9) -0.0090(9) -0.0031(9)
C31 0.0377(12) 0.0411(12) 0.0535(14) 0.0110(10) -0.0135(10) -0.0063(9)
C32 0.0292(11) 0.0508(14) 0.0630(16) 0.0085(11) -0.0046(10) 0.0032(10)
C33 0.0364(11) 0.0392(12) 0.0493(13) 0.0032(10) 0.0006(10) 0.0073(9)
C34 0.0313(10) 0.0283(9) 0.0380(11) 0.0062(8) -0.0012(8) -0.0005(8)
C35 0.0348(10) 0.0245(9) 0.0342(10) 0.0000(8) 0.0043(8) 0.0025(7)
C36 0.0367(10) 0.0202(9) 0.0297(10) -0.0009(7) -0.0013(8) 0.0026(7)
C37 0.0370(11) 0.0242(9) 0.0347(10) -0.0005(7) 0.0035(8) 0.0015(8)
C38 0.0491(12) 0.0312(11) 0.0274(10) -0.0031(8) 0.0051(9) 0.0023(9)
C39 0.0496(13) 0.0341(11) 0.0293(10) -0.0043(8) -0.0046(9) 0.0017(9)
C40 0.0378(11) 0.0282(10) 0.0358(11) -0.0026(8) -0.0034(8) -0.0013(8)
C41 0.0375(10) 0.0221(9) 0.0290(9) -0.0006(7) 0.0015(8) 0.0012(7)
C42 0.0331(11) 0.0499(13) 0.0468(13) -0.0045(10) 0.0032(9) -0.0032(9)
C51 0.112(9) 0.108(11) 0.057(7) 0.004(8) 0.006(9) -0.030(8)
C52 0.083(8) 0.057(7) 0.078(8) 0.019(6) 0.016(7) -0.001(7)
C53 0.078(9) 0.108(10) 0.077(8) 0.015(7) 0.005(7) 0.027(8)
C54 0.097(9) 0.108(10) 0.059(7) -0.007(7) 0.015(7) -0.021(8)
C55 0.125(11) 0.064(8) 0.071(8) -0.005(6) -0.004(8) -0.004(8)
C56 0.107(10) 0.090(9) 0.077(8) -0.001(7) -0.009(8) 0.019(8)
C57 0.138(19) 0.18(2) 0.121(16) 0.048(16) 0.009(16) 0.004(17)
C61 0.102(11) 0.129(12) 0.086(11) 0.010(9) -0.005(8) -0.020(9)
C62 0.050(6) 0.059(7) 0.035(5) -0.006(5) -0.004(4) -0.007(5)
C63 0.065(7) 0.078(7) 0.051(6) -0.009(5) -0.016(5) 0.018(6)
C64 0.072(7) 0.069(6) 0.042(5) -0.008(5) -0.008(5) -0.014(6)
C65 0.076(7) 0.067(7) 0.053(6) -0.006(5) -0.004(6) 0.009(6)
C66 0.062(7) 0.047(6) 0.059(6) -0.001(5) 0.001(5) -0.021(5)
C67 0.138(18) 0.130(17) 0.108(16) -0.051(13) 0.028(15) -0.036(15)

_geom_special_details            
;
 All esds (except the esd in the dihedral angle between two l.s. planes)
 are estimated using the full covariance matrix.  The cell esds are taken
 into account individually in the estimation of esds in distances, angles
 and torsion angles; correlations between esds in cell parameters are only
 used when they are defined by crystal symmetry.  An approximate (isotropic)
 treatment of cell esds is used for estimating esds involving l.s. planes.
;

loop_
_geom_bond_atom_site_label_1
_geom_bond_atom_site_label_2
_geom_bond_distance
_geom_bond_site_symmetry_2
_geom_bond_publ_flag
Zn1 O2 1.9478(15) . ?
Zn1 O1 1.9555(15) . ?
Zn1 N2 2.0701(17) . ?
Zn1 N1 2.0755(17) . ?
S1 C13 1.767(2) . ?
S1 C14 1.803(2) . ?
S2 C27 1.772(2) . ?
S2 C28 1.803(3) . ?
N1 C7 1.303(3) . ?
N1 C8 1.432(3) . ?
N2 C21 1.297(3) . ?
N2 C22 1.422(3) . ?
O1 C1 1.294(3) . ?
O2 C15 1.302(3) . ?
C1 C2 1.426(3) . ?
C1 C6 1.427(3) . ?
C2 C3 1.370(4) . ?
C2 H2 0.9500 . ?
C3 C4 1.399(4) . ?
C3 H3 0.9500 . ?
C4 C5 1.368(4) . ?
C4 H4 0.9500 . ?
C5 C6 1.419(3) . ?
C5 H5 0.9500 . ?
C6 C7 1.435(3) . ?
C7 H7 0.9500 . ?
C8 C9 1.379(3) . ?
C8 C13 1.404(3) . ?
C9 C10 1.386(3) . ?
C9 H9 0.9500 . ?
C10 C11 1.388(3) . ?
C10 H10 0.9500 . ?
C11 C12 1.389(3) . ?
C11 H11 0.9500 . ?
C12 C13 1.393(3) . ?
C12 H12 0.9500 . ?
C14 H14A 0.9800 . ?
C14 H14B 0.9800 . ?
C14 H14C 0.9800 . ?
C15 C16 1.415(3) . ?
C15 C20 1.424(3) . ?
C16 C17 1.374(3) . ?
C16 H16 0.9500 . ?
C17 C18 1.395(3) . ?
C17 H17 0.9500 . ?
C18 C19 1.369(3) . ?
C18 H18 0.9500 . ?
C19 C20 1.415(3) . ?
C19 H19 0.9500 . ?
C20 C21 1.436(3) . ?
C21 H21 0.9500 . ?
C22 C23 1.393(3) . ?
C22 C27 1.401(3) . ?
C23 C24 1.383(3) . ?
C23 H23 0.9500 . ?
C24 C25 1.386(3) . ?
C24 H24 0.9500 . ?
C25 C26 1.385(3) . ?
C25 H25 0.9500 . ?
C26 C27 1.389(3) . ?
C26 H26 0.9500 . ?
C28 H28A 0.9800 . ?
C28 H28B 0.9800 . ?
C28 H28C 0.9800 . ?
Zn2 O3 1.9251(14) . ?
Zn2 O3 1.9251(14) 2 ?
Zn2 N3 2.0454(16) . ?
Zn2 N3 2.0454(16) 2 ?
N3 C35 1.298(3) . ?
N3 C36 1.429(3) . ?
O3 C29 1.299(3) . ?
S3 C41 1.767(2) . ?
S3 C42 1.803(2) . ?
C29 C30 1.421(3) . ?
C29 C34 1.426(3) . ?
C30 C31 1.370(3) . ?
C30 H30 0.9500 . ?
C31 C32 1.392(4) . ?
C31 H31 0.9500 . ?
C32 C33 1.372(4) . ?
C32 H32 0.9500 . ?
C33 C34 1.412(3) . ?
C33 H33 0.9500 . ?
C34 C35 1.440(3) . ?
C35 H35 0.9500 . ?
C36 C37 1.394(3) . ?
C36 C41 1.402(3) . ?
C37 C38 1.386(3) . ?
C37 H37 0.9500 . ?
C38 C39 1.383(3) . ?
C38 H38 0.9500 . ?
C39 C40 1.384(3) . ?
C39 H39 0.9500 . ?
C40 C41 1.394(3) . ?
C40 H40 0.9500 . ?
C42 H42A 0.9800 . ?
C42 H42B 0.9800 . ?
C42 H42C 0.9800 . ?
C51 C52 1.3900 . ?
C51 C56 1.3900 . ?
C51 C57 1.573(18) . ?
C52 C53 1.3900 . ?
C52 H52 0.9500 . ?
C53 C54 1.3900 . ?
C53 H53 0.9500 . ?
C54 C55 1.3900 . ?
C54 H54 0.9500 . ?
C55 C56 1.3900 . ?
C55 H55 0.9500 . ?
C56 H56 0.9500 . ?
C57 H57A 0.9800 . ?
C57 H57B 0.9800 . ?
C57 H57C 0.9800 . ?
C61 C62 1.3900 . ?
C61 C66 1.3900 . ?
C61 C67 1.513(17) . ?
C62 C63 1.3900 . ?
C62 H62 0.9500 . ?
C63 C64 1.3900 . ?
C63 H63 0.9500 . ?
C64 C65 1.3900 . ?
C64 H64 0.9500 . ?
C65 C66 1.3900 . ?
C65 H65 0.9500 . ?
C66 H66 0.9500 . ?
C67 H67A 0.9800 . ?
C67 H67B 0.9800 . ?
C67 H67C 0.9800 . ?

loop_
_geom_angle_atom_site_label_1
_geom_angle_atom_site_label_2
_geom_angle_atom_site_label_3
_geom_angle
_geom_angle_site_symmetry_1
_geom_angle_site_symmetry_3
_geom_angle_publ_flag
O2 Zn1 O1 97.62(6) . . ?
O2 Zn1 N2 91.84(7) . . ?
O1 Zn1 N2 149.11(7) . . ?
O2 Zn1 N1 139.28(7) . . ?
O1 Zn1 N1 91.34(7) . . ?
N2 Zn1 N1 100.47(7) . . ?
C13 S1 C14 104.30(10) . . ?
C27 S2 C28 102.06(12) . . ?
C7 N1 C8 117.07(18) . . ?
C7 N1 Zn1 123.72(15) . . ?
C8 N1 Zn1 119.19(12) . . ?
C21 N2 C22 117.69(17) . . ?
C21 N2 Zn1 122.27(14) . . ?
C22 N2 Zn1 119.48(13) . . ?
C1 O1 Zn1 129.18(15) . . ?
C15 O2 Zn1 126.61(13) . . ?
O1 C1 C2 118.8(2) . . ?
O1 C1 C6 124.59(19) . . ?
C2 C1 C6 116.6(2) . . ?
C3 C2 C1 121.8(2) . . ?
C3 C2 H2 119.1 . . ?
C1 C2 H2 119.1 . . ?
C2 C3 C4 121.3(2) . . ?
C2 C3 H3 119.4 . . ?
C4 C3 H3 119.4 . . ?
C5 C4 C3 118.8(2) . . ?
C5 C4 H4 120.6 . . ?
C3 C4 H4 120.6 . . ?
C4 C5 C6 121.9(3) . . ?
C4 C5 H5 119.1 . . ?
C6 C5 H5 119.1 . . ?
C5 C6 C1 119.6(2) . . ?
C5 C6 C7 115.9(2) . . ?
C1 C6 C7 124.4(2) . . ?
N1 C7 C6 126.6(2) . . ?
N1 C7 H7 116.7 . . ?
C6 C7 H7 116.7 . . ?
C9 C8 C13 120.46(19) . . ?
C9 C8 N1 122.02(18) . . ?
C13 C8 N1 117.48(18) . . ?
C8 C9 C10 120.59(19) . . ?
C8 C9 H9 119.7 . . ?
C10 C9 H9 119.7 . . ?
C9 C10 C11 119.2(2) . . ?
C9 C10 H10 120.4 . . ?
C11 C10 H10 120.4 . . ?
C10 C11 C12 120.9(2) . . ?
C10 C11 H11 119.5 . . ?
C12 C11 H11 119.5 . . ?
C11 C12 C13 119.89(19) . . ?
C11 C12 H12 120.1 . . ?
C13 C12 H12 120.1 . . ?
C12 C13 C8 118.95(19) . . ?
C12 C13 S1 125.13(16) . . ?
C8 C13 S1 115.76(15) . . ?
S1 C14 H14A 109.5 . . ?
S1 C14 H14B 109.5 . . ?
H14A C14 H14B 109.5 . . ?
S1 C14 H14C 109.5 . . ?
H14A C14 H14C 109.5 . . ?
H14B C14 H14C 109.5 . . ?
O2 C15 C16 119.4(2) . . ?
O2 C15 C20 124.3(2) . . ?
C16 C15 C20 116.31(19) . . ?
C17 C16 C15 122.2(2) . . ?
C17 C16 H16 118.9 . . ?
C15 C16 H16 118.9 . . ?
C16 C17 C18 121.2(2) . . ?
C16 C17 H17 119.4 . . ?
C18 C17 H17 119.4 . . ?
C19 C18 C17 118.3(2) . . ?
C19 C18 H18 120.8 . . ?
C17 C18 H18 120.8 . . ?
C18 C19 C20 122.1(2) . . ?
C18 C19 H19 119.0 . . ?
C20 C19 H19 119.0 . . ?
C19 C20 C15 119.8(2) . . ?
C19 C20 C21 116.01(19) . . ?
C15 C20 C21 124.15(19) . . ?
N2 C21 C20 127.18(19) . . ?
N2 C21 H21 116.4 . . ?
C20 C21 H21 116.4 . . ?
C23 C22 C27 119.46(19) . . ?
C23 C22 N2 121.62(18) . . ?
C27 C22 N2 118.78(18) . . ?
C24 C23 C22 120.4(2) . . ?
C24 C23 H23 119.8 . . ?
C22 C23 H23 119.8 . . ?
C23 C24 C25 119.8(2) . . ?
C23 C24 H24 120.1 . . ?
C25 C24 H24 120.1 . . ?
C26 C25 C24 120.5(2) . . ?
C26 C25 H25 119.8 . . ?
C24 C25 H25 119.8 . . ?
C25 C26 C27 120.0(2) . . ?
C25 C26 H26 120.0 . . ?
C27 C26 H26 120.0 . . ?
C26 C27 C22 119.74(19) . . ?
C26 C27 S2 122.62(16) . . ?
C22 C27 S2 117.60(16) . . ?
S2 C28 H28A 109.5 . . ?
S2 C28 H28B 109.5 . . ?
H28A C28 H28B 109.5 . . ?
S2 C28 H28C 109.5 . . ?
H28A C28 H28C 109.5 . . ?
H28B C28 H28C 109.5 . . ?
O3 Zn2 O3 97.03(9) . 2 ?
O3 Zn2 N3 94.70(6) . . ?
O3 Zn2 N3 140.88(7) 2 . ?
O3 Zn2 N3 140.88(7) . 2 ?
O3 Zn2 N3 94.70(6) 2 2 ?
N3 Zn2 N3 99.30(9) . 2 ?
C35 N3 C36 118.68(17) . . ?
C35 N3 Zn2 119.57(14) . . ?
C36 N3 Zn2 119.75(13) . . ?
C29 O3 Zn2 124.11(13) . . ?
C41 S3 C42 104.07(11) . . ?
O3 C29 C30 118.7(2) . . ?
O3 C29 C34 124.28(19) . . ?
C30 C29 C34 117.0(2) . . ?
C31 C30 C29 121.8(2) . . ?
C31 C30 H30 119.1 . . ?
C29 C30 H30 119.1 . . ?
C30 C31 C32 121.1(2) . . ?
C30 C31 H31 119.5 . . ?
C32 C31 H31 119.5 . . ?
C33 C32 C31 118.9(2) . . ?
C33 C32 H32 120.6 . . ?
C31 C32 H32 120.6 . . ?
C32 C33 C34 121.9(2) . . ?
C32 C33 H33 119.0 . . ?
C34 C33 H33 119.0 . . ?
C33 C34 C29 119.3(2) . . ?
C33 C34 C35 115.9(2) . . ?
C29 C34 C35 124.76(19) . . ?
N3 C35 C34 127.58(19) . . ?
N3 C35 H35 116.2 . . ?
C34 C35 H35 116.2 . . ?
C37 C36 C41 119.26(19) . . ?
C37 C36 N3 120.85(19) . . ?
C41 C36 N3 119.61(18) . . ?
C38 C37 C36 120.5(2) . . ?
C38 C37 H37 119.7 . . ?
C36 C37 H37 119.7 . . ?
C39 C38 C37 119.9(2) . . ?
C39 C38 H38 120.0 . . ?
C37 C38 H38 120.0 . . ?
C38 C39 C40 120.4(2) . . ?
C38 C39 H39 119.8 . . ?
C40 C39 H39 119.8 . . ?
C39 C40 C41 120.2(2) . . ?
C39 C40 H40 119.9 . . ?
C41 C40 H40 119.9 . . ?
C40 C41 C36 119.71(19) . . ?
C40 C41 S3 122.74(16) . . ?
C36 C41 S3 117.51(15) . . ?
S3 C42 H42A 109.5 . . ?
S3 C42 H42B 109.5 . . ?
H42A C42 H42B 109.5 . . ?
S3 C42 H42C 109.5 . . ?
H42A C42 H42C 109.5 . . ?
H42B C42 H42C 109.5 . . ?
C52 C51 C56 120.0 . . ?
C52 C51 C57 123.7(17) . . ?
C56 C51 C57 116.3(17) . . ?
C53 C52 C51 120.0 . . ?
C53 C52 H52 120.0 . . ?
C51 C52 H52 120.0 . . ?
C54 C53 C52 120.0 . . ?
C54 C53 H53 120.0 . . ?
C52 C53 H53 120.0 . . ?
C55 C54 C53 120.0 . . ?
C55 C54 H54 120.0 . . ?
C53 C54 H54 120.0 . . ?
C54 C55 C56 120.0 . . ?
C54 C55 H55 120.0 . . ?
C56 C55 H55 120.0 . . ?
C55 C56 C51 120.0 . . ?
C55 C56 H56 120.0 . . ?
C51 C56 H56 120.0 . . ?
C51 C57 H57A 109.5 . . ?
C51 C57 H57B 109.5 . . ?
H57A C57 H57B 109.5 . . ?
C51 C57 H57C 109.5 . . ?
H57A C57 H57C 109.5 . . ?
H57B C57 H57C 109.5 . . ?
C62 C61 C66 120.0 . . ?
C62 C61 C67 122.3(17) . . ?
C66 C61 C67 117.7(17) . . ?
C61 C62 C63 120.0 . . ?
C61 C62 H62 120.0 . . ?
C63 C62 H62 120.0 . . ?
C64 C63 C62 120.0 . . ?
C64 C63 H63 120.0 . . ?
C62 C63 H63 120.0 . . ?
C65 C64 C63 120.0 . . ?
C65 C64 H64 120.0 . . ?
C63 C64 H64 120.0 . . ?
C64 C65 C66 120.0 . . ?
C64 C65 H65 120.0 . . ?
C66 C65 H65 120.0 . . ?
C65 C66 C61 120.0 . . ?
C65 C66 H66 120.0 . . ?
C61 C66 H66 120.0 . . ?
C61 C67 H67A 109.5 . . ?
C61 C67 H67B 109.5 . . ?
H67A C67 H67B 109.5 . . ?
C61 C67 H67C 109.5 . . ?
H67A C67 H67C 109.5 . . ?
H67B C67 H67C 109.5 . . ?

loop_
_geom_torsion_atom_site_label_1
_geom_torsion_atom_site_label_2
_geom_torsion_atom_site_label_3
_geom_torsion_atom_site_label_4
_geom_torsion
_geom_torsion_site_symmetry_1
_geom_torsion_site_symmetry_2
_geom_torsion_site_symmetry_3
_geom_torsion_site_symmetry_4
_geom_torsion_publ_flag
Zn1 O1 C1 C2 174.93(15) . . . . ?
Zn1 O1 C1 C6 -4.9(3) . . . . ?
O1 C1 C2 C3 -177.8(2) . . . . ?
C6 C1 C2 C3 2.1(3) . . . . ?
C1 C2 C3 C4 -0.8(4) . . . . ?
C2 C3 C4 C5 -0.8(4) . . . . ?
C3 C4 C5 C6 1.0(4) . . . . ?
C4 C5 C6 C1 0.4(3) . . . . ?
C4 C5 C6 C7 178.2(2) . . . . ?
O1 C1 C6 C5 177.9(2) . . . . ?
C2 C1 C6 C5 -1.9(3) . . . . ?
O1 C1 C6 C7 0.4(3) . . . . ?
C2 C1 C6 C7 -179.4(2) . . . . ?
C8 N1 C7 C6 -179.63(19) . . . . ?
Zn1 N1 C7 C6 -1.1(3) . . . . ?
C5 C6 C7 N1 -174.9(2) . . . . ?
C1 C6 C7 N1 2.7(3) . . . . ?
C7 N1 C8 C9 57.6(3) . . . . ?
Zn1 N1 C8 C9 -121.04(18) . . . . ?
C7 N1 C8 C13 -124.7(2) . . . . ?
Zn1 N1 C8 C13 56.7(2) . . . . ?
C13 C8 C9 C10 -0.2(3) . . . . ?
N1 C8 C9 C10 177.50(19) . . . . ?
C8 C9 C10 C11 -0.7(3) . . . . ?
C9 C10 C11 C12 0.9(3) . . . . ?
C10 C11 C12 C13 -0.3(3) . . . . ?
C11 C12 C13 C8 -0.6(3) . . . . ?
C11 C12 C13 S1 174.57(16) . . . . ?
C9 C8 C13 C12 0.9(3) . . . . ?
N1 C8 C13 C12 -176.94(17) . . . . ?
C9 C8 C13 S1 -174.79(16) . . . . ?
N1 C8 C13 S1 7.4(2) . . . . ?
C14 S1 C13 C12 28.0(2) . . . . ?
C14 S1 C13 C8 -156.61(15) . . . . ?
Zn1 O2 C15 C16 -159.99(17) . . . . ?
Zn1 O2 C15 C20 21.1(3) . . . . ?
O2 C15 C16 C17 -176.8(2) . . . . ?
C20 C15 C16 C17 2.2(3) . . . . ?
C15 C16 C17 C18 -0.2(4) . . . . ?
C16 C17 C18 C19 -1.1(3) . . . . ?
C17 C18 C19 C20 0.3(3) . . . . ?
C18 C19 C20 C15 1.7(3) . . . . ?
C18 C19 C20 C21 -177.48(19) . . . . ?
O2 C15 C20 C19 176.1(2) . . . . ?
C16 C15 C20 C19 -2.9(3) . . . . ?
O2 C15 C20 C21 -4.8(3) . . . . ?
C16 C15 C20 C21 176.3(2) . . . . ?
C22 N2 C21 C20 -174.10(18) . . . . ?
Zn1 N2 C21 C20 -2.8(3) . . . . ?
C19 C20 C21 N2 174.57(19) . . . . ?
C15 C20 C21 N2 -4.6(3) . . . . ?
C21 N2 C22 C23 39.6(3) . . . . ?
Zn1 N2 C22 C23 -131.98(17) . . . . ?
C21 N2 C22 C27 -144.72(19) . . . . ?
Zn1 N2 C22 C27 43.7(2) . . . . ?
C27 C22 C23 C24 -0.8(3) . . . . ?
N2 C22 C23 C24 174.84(19) . . . . ?
C22 C23 C24 C25 -0.9(3) . . . . ?
C23 C24 C25 C26 2.3(3) . . . . ?
C24 C25 C26 C27 -2.0(3) . . . . ?
C25 C26 C27 C22 0.2(3) . . . . ?
C25 C26 C27 S2 178.08(17) . . . . ?
C23 C22 C27 C26 1.2(3) . . . . ?
N2 C22 C27 C26 -174.61(18) . . . . ?
C23 C22 C27 S2 -176.80(15) . . . . ?
N2 C22 C27 S2 7.4(2) . . . . ?
C28 S2 C27 C26 45.3(2) . . . . ?
C28 S2 C27 C22 -136.81(17) . . . . ?
Zn2 O3 C29 C30 -158.64(15) . . . . ?
Zn2 O3 C29 C34 22.6(3) . . . . ?
O3 C29 C30 C31 -179.6(2) . . . . ?
C34 C29 C30 C31 -0.8(3) . . . . ?
C29 C30 C31 C32 1.7(4) . . . . ?
C30 C31 C32 C33 -0.7(4) . . . . ?
C31 C32 C33 C34 -1.1(4) . . . . ?
C32 C33 C34 C29 2.0(3) . . . . ?
C32 C33 C34 C35 -175.6(2) . . . . ?
O3 C29 C34 C33 177.78(19) . . . . ?
C30 C29 C34 C33 -1.0(3) . . . . ?
O3 C29 C34 C35 -4.8(3) . . . . ?
C30 C29 C34 C35 176.41(19) . . . . ?
C36 N3 C35 C34 -170.04(19) . . . . ?
Zn2 N3 C35 C34 -6.2(3) . . . . ?
C33 C34 C35 N3 173.8(2) . . . . ?
C29 C34 C35 N3 -3.6(3) . . . . ?
C35 N3 C36 C37 41.1(3) . . . . ?
Zn2 N3 C36 C37 -122.72(17) . . . . ?
C35 N3 C36 C41 -145.07(19) . . . . ?
Zn2 N3 C36 C41 51.1(2) . . . . ?
C41 C36 C37 C38 -1.6(3) . . . . ?
N3 C36 C37 C38 172.22(18) . . . . ?
C36 C37 C38 C39 0.6(3) . . . . ?
C37 C38 C39 C40 0.7(3) . . . . ?
C38 C39 C40 C41 -1.1(3) . . . . ?
C39 C40 C41 C36 0.1(3) . . . . ?
C39 C40 C41 S3 177.69(16) . . . . ?
C37 C36 C41 C40 1.2(3) . . . . ?
N3 C36 C41 C40 -172.68(17) . . . . ?
C37 C36 C41 S3 -176.48(15) . . . . ?
N3 C36 C41 S3 9.6(2) . . . . ?
C42 S3 C41 C40 22.7(2) . . . . ?
C42 S3 C41 C36 -159.68(16) . . . . ?
C56 C51 C52 C53 0.0 . . . . ?
C57 C51 C52 C53 -179(2) . . . . ?
C51 C52 C53 C54 0.0 . . . . ?
C52 C53 C54 C55 0.0 . . . . ?
C53 C54 C55 C56 0.0 . . . . ?
C54 C55 C56 C51 0.0 . . . . ?
C52 C51 C56 C55 0.0 . . . . ?
C57 C51 C56 C55 179.4(19) . . . . ?
C66 C61 C62 C63 0.0 . . . . ?
C67 C61 C62 C63 180(2) . . . . ?
C61 C62 C63 C64 0.0 . . . . ?
C62 C63 C64 C65 0.0 . . . . ?
C63 C64 C65 C66 0.0 . . . . ?
C64 C65 C66 C61 0.0 . . . . ?
C62 C61 C66 C65 0.0 . . . . ?
C67 C61 C66 C65 -180(2) . . . . ?

_refine_diff_density_max         0.748
_refine_diff_density_min         -0.225
_refine_diff_density_rms         0.073

_shelx_res_file                  
;
TITL s21mdj06_auto_a.res in Pccn
    s21mdj06.res
    created by SHELXL-2018/3 at 13:21:24 on 13-Jul-2021
CELL 1.54184 15.82481 28.2281 18.02999 90.000 90.000 90.000
ZERR 4.0000 0.00012 0.0002 0.00015 0.000 0.000 0.000
LATT 1
SYMM 0.5-X, 0.5-Y, Z
SYMM 0.5+X, -Y, 0.5-Z
SYMM -X, 0.5+Y, 0.5-Z
SFAC C H N O S ZN
UNIT 364 320 24 24 24 12
ACTA
LIST 4
FMAP 2
PLAN 5
BOND $H
CONF
TEMP -123
SIZE 0.071 0.103 0.164
DFIX C51 C57 C61 C67 1.55 0.02
ISOR C51 C52 C53 C54 C55 C56 C57 C61 C62 C63 C64 C65 C65 C66 C67 0.01
L.S. 10
WGHT    0.073100    3.864700
FVAR       1.61819
ZN1   6    0.270539    0.531669    0.323943    11.00000    0.03318    0.03680 =
         0.03361    0.01050    0.00364    0.00806
S1    5    0.229875    0.428570    0.267891    11.00000    0.02907    0.03145 =
         0.03909    0.00831   -0.00153   -0.00147
S2    5    0.408985    0.595689    0.366120    11.00000    0.03962    0.02700 =
         0.05282    0.00275   -0.00434    0.00151
N1    3    0.332146    0.508226    0.229178    11.00000    0.02982    0.02830 =
         0.02945    0.00463   -0.00137   -0.00244
N2    3    0.345550    0.501416    0.405209    11.00000    0.03073    0.02725 =
         0.03089    0.00028   -0.00034    0.00159
O1    4    0.230672    0.588454    0.272615    11.00000    0.03697    0.03675 =
         0.04262    0.01202    0.00208    0.00810
O2    4    0.167955    0.518543    0.379995    11.00000    0.03616    0.04554 =
         0.04077    0.01554    0.00887    0.01178
C1    1    0.238684    0.600082    0.203527    11.00000    0.02784    0.03173 =
         0.04603    0.01183   -0.00590   -0.00541
C2    1    0.197874    0.641980    0.177616    11.00000    0.03141    0.03515 =
         0.05764    0.01381   -0.00592   -0.00163
AFIX  43
H2    2    0.167443    0.661045    0.211849    11.00000   -1.20000
AFIX   0
C3    1    0.201371    0.655475    0.104691    11.00000    0.03760    0.03885 =
         0.06397    0.02312   -0.01340   -0.00553
AFIX  43
H3    2    0.172808    0.683419    0.089400    11.00000   -1.20000
AFIX   0
C4    1    0.246174    0.628917    0.052303    11.00000    0.05405    0.04813 =
         0.04564    0.02270   -0.01350   -0.00968
AFIX  43
H4    2    0.247590    0.638367    0.001748    11.00000   -1.20000
AFIX   0
C5    1    0.287907    0.589086    0.075225    11.00000    0.04681    0.04170 =
         0.03881    0.01079   -0.00597   -0.00949
AFIX  43
H5    2    0.319140    0.571205    0.039997    11.00000   -1.20000
AFIX   0
C6    1    0.285862    0.573718    0.150165    11.00000    0.03209    0.03379 =
         0.03750    0.00987   -0.00695   -0.00804
C7    1    0.330336    0.530586    0.165997    11.00000    0.03260    0.03158 =
         0.03194    0.00428   -0.00248   -0.00646
AFIX  43
H7    2    0.361618    0.516964    0.126405    11.00000   -1.20000
AFIX   0
C8    1    0.381346    0.465722    0.232546    11.00000    0.03400    0.02958 =
         0.02492    0.00117   -0.00238   -0.00111
C9    1    0.466417    0.465224    0.215957    11.00000    0.03515    0.03418 =
         0.02942    0.00289   -0.00012   -0.00501
AFIX  43
H9    2    0.493352    0.493497    0.199894    11.00000   -1.20000
AFIX   0
C10   1    0.512956    0.423853    0.222510    11.00000    0.02937    0.04240 =
         0.03512   -0.00130   -0.00080   -0.00006
AFIX  43
H10   2    0.571410    0.423533    0.210519    11.00000   -1.20000
AFIX   0
C11   1    0.473130    0.382899    0.246802    11.00000    0.03689    0.03243 =
         0.03675   -0.00018   -0.00324    0.00534
AFIX  43
H11   2    0.504916    0.354550    0.252096    11.00000   -1.20000
AFIX   0
C12   1    0.387441    0.382774    0.263486    11.00000    0.03785    0.02890 =
         0.02995    0.00175   -0.00198   -0.00106
AFIX  43
H12   2    0.360917    0.354455    0.279874    11.00000   -1.20000
AFIX   0
C13   1    0.340477    0.424227    0.256151    11.00000    0.03099    0.03014 =
         0.02742    0.00126   -0.00228   -0.00136
C14   1    0.204487    0.381830    0.332289    11.00000    0.03702    0.03185 =
         0.03649    0.00467    0.00361   -0.00428
AFIX 137
H14A  2    0.219853    0.351191    0.310578    11.00000   -1.50000
H14B  2    0.143744    0.382318    0.342842    11.00000   -1.50000
H14C  2    0.236065    0.386575    0.378452    11.00000   -1.50000
AFIX   0
C15   1    0.158704    0.486765    0.431737    11.00000    0.03614    0.03248 =
         0.03141    0.00094    0.00585    0.00616
C16   1    0.076533    0.471041    0.450592    11.00000    0.03330    0.04989 =
         0.03840    0.00464    0.00431    0.00889
AFIX  43
H16   2    0.029663    0.482819    0.423317    11.00000   -1.20000
AFIX   0
C17   1    0.062274    0.439312    0.507020    11.00000    0.03556    0.04552 =
         0.04186   -0.00057    0.00949   -0.00054
AFIX  43
H17   2    0.006036    0.429801    0.517889    11.00000   -1.20000
AFIX   0
C18   1    0.128851    0.420809    0.548640    11.00000    0.04573    0.02824 =
         0.03299   -0.00001    0.00754    0.00029
AFIX  43
H18   2    0.118536    0.399296    0.588134    11.00000   -1.20000
AFIX   0
C19   1    0.209460    0.434449    0.531111    11.00000    0.04108    0.02654 =
         0.02807   -0.00152    0.00190    0.00407
AFIX  43
H19   2    0.255272    0.421936    0.558962    11.00000   -1.20000
AFIX   0
C20   1    0.226654    0.466597    0.472818    11.00000    0.03744    0.02632 =
         0.02760   -0.00252    0.00370    0.00341
C21   1    0.314272    0.476169    0.458654    11.00000    0.03427    0.02891 =
         0.02706   -0.00021   -0.00091    0.00318
AFIX  43
H21   2    0.353695    0.462498    0.492133    11.00000   -1.20000
AFIX   0
C22   1    0.434945    0.502532    0.397484    11.00000    0.03036    0.03239 =
         0.02498   -0.00176   -0.00182   -0.00042
C23   1    0.484129    0.462135    0.407959    11.00000    0.03844    0.02992 =
         0.02968    0.00246   -0.00038    0.00015
AFIX  43
H23   2    0.458417    0.433627    0.424538    11.00000   -1.20000
AFIX   0
C24   1    0.570090    0.463263    0.394387    11.00000    0.03732    0.03616 =
         0.03589   -0.00094   -0.00252    0.00683
AFIX  43
H24   2    0.603460    0.435750    0.402322    11.00000   -1.20000
AFIX   0
C25   1    0.607428    0.504641    0.369175    11.00000    0.02961    0.04267 =
         0.03774   -0.00367    0.00016    0.00124
AFIX  43
H25   2    0.666113    0.505064    0.358093    11.00000   -1.20000
AFIX   0
C26   1    0.559813    0.545382    0.360017    11.00000    0.03525    0.03326 =
         0.03616   -0.00064   -0.00104   -0.00573
AFIX  43
H26   2    0.586198    0.573875    0.344208    11.00000   -1.20000
AFIX   0
C27   1    0.473472    0.544607    0.373938    11.00000    0.03385    0.02801 =
         0.03080   -0.00140   -0.00328    0.00149
C28   1    0.444214    0.620646    0.279445    11.00000    0.05388    0.04332 =
         0.05975    0.01990   -0.01458   -0.01378
AFIX 137
H28A  2    0.500822    0.634129    0.285787    11.00000   -1.50000
H28B  2    0.404985    0.645600    0.263875    11.00000   -1.50000
H28C  2    0.445990    0.595777    0.241551    11.00000   -1.50000
AFIX   0
ZN2   6    0.250000    0.250000    0.391261    10.50000    0.03010    0.03353 =
         0.02401    0.00000    0.00000    0.00470
N3    3    0.196995    0.296547    0.464708    11.00000    0.03182    0.02293 =
         0.02797    0.00141    0.00117    0.00086
O3    4    0.159198    0.254331    0.320532    11.00000    0.03219    0.04348 =
         0.02774    0.00124   -0.00336    0.00334
S3    5    0.369054    0.334128    0.441614    11.00000    0.03472    0.03833 =
         0.03001    0.00168    0.00111   -0.00449
C29   1    0.082285    0.266194    0.337415    11.00000    0.03351    0.02722 =
         0.03298    0.00747   -0.00332   -0.00057
C30   1    0.015863    0.252945    0.288597    11.00000    0.04206    0.03491 =
         0.03725    0.00579   -0.00897   -0.00309
AFIX  43
H30   2    0.029025    0.235595    0.244952    11.00000   -1.20000
AFIX   0
C31   1   -0.066617    0.264517    0.302779    11.00000    0.03767    0.04114 =
         0.05355    0.01099   -0.01349   -0.00625
AFIX  43
H31   2   -0.109560    0.254334    0.269590    11.00000   -1.20000
AFIX   0
C32   1   -0.088543    0.290968    0.365063    11.00000    0.02918    0.05075 =
         0.06299    0.00849   -0.00460    0.00319
AFIX  43
H32   2   -0.145832    0.299149    0.374222    11.00000   -1.20000
AFIX   0
C33   1   -0.026017    0.305021    0.412997    11.00000    0.03643    0.03920 =
         0.04933    0.00316    0.00056    0.00726
AFIX  43
H33   2   -0.040698    0.323559    0.455043    11.00000   -1.20000
AFIX   0
C34   1    0.059474    0.292733    0.401644    11.00000    0.03126    0.02825 =
         0.03796    0.00616   -0.00115   -0.00050
C35   1    0.117326    0.306940    0.459155    11.00000    0.03478    0.02451 =
         0.03419    0.00001    0.00431    0.00250
AFIX  43
H35   2    0.094531    0.326159    0.497504    11.00000   -1.20000
AFIX   0
C36   1    0.240170    0.307730    0.532089    11.00000    0.03674    0.02019 =
         0.02965   -0.00093   -0.00135    0.00265
C37   1    0.201739    0.300349    0.600702    11.00000    0.03703    0.02421 =
         0.03473   -0.00053    0.00353    0.00146
AFIX  43
H37   2    0.143880    0.291481    0.602848    11.00000   -1.20000
AFIX   0
C38   1    0.247268    0.305844    0.665817    11.00000    0.04906    0.03118 =
         0.02741   -0.00315    0.00506    0.00229
AFIX  43
H38   2    0.220784    0.300434    0.712338    11.00000   -1.20000
AFIX   0
C39   1    0.331271    0.319208    0.662993    11.00000    0.04959    0.03414 =
         0.02930   -0.00431   -0.00460    0.00172
AFIX  43
H39   2    0.362543    0.322604    0.707653    11.00000   -1.20000
AFIX   0
C40   1    0.370062    0.327666    0.595463    11.00000    0.03781    0.02825 =
         0.03581   -0.00258   -0.00342   -0.00131
AFIX  43
H40   2    0.427520    0.337369    0.593987    11.00000   -1.20000
AFIX   0
C41   1    0.325016    0.321981    0.529619    11.00000    0.03751    0.02214 =
         0.02895   -0.00058    0.00149    0.00121
C42   1    0.481423    0.329507    0.456310    11.00000    0.03308    0.04990 =
         0.04683   -0.00446    0.00321   -0.00321
AFIX 137
H42A  2    0.499692    0.354202    0.490987    11.00000   -1.50000
H42B  2    0.510917    0.333522    0.408932    11.00000   -1.50000
H42C  2    0.494750    0.298285    0.477002    11.00000   -1.50000
AFIX  66
PART -1
C51   1    0.247053    0.742442    0.388529    10.25000    0.11239    0.10834 =
         0.05667    0.00411    0.00595   -0.03004
C52   1    0.326097    0.722176    0.399647    10.25000    0.08334    0.05669 =
         0.07845    0.01865    0.01631   -0.00119
AFIX  43
H52   2    0.330761    0.689226    0.409556    10.25000   -1.20000
AFIX  65
C53   1    0.398316    0.750121    0.396265    10.25000    0.07843    0.10818 =
         0.07683    0.01504    0.00487    0.02650
AFIX  43
H53   2    0.452339    0.736270    0.403863    10.25000   -1.20000
AFIX  65
C54   1    0.391492    0.798332    0.381766    10.25000    0.09668    0.10792 =
         0.05860   -0.00717    0.01517   -0.02122
AFIX  43
H54   2    0.440851    0.817431    0.379454    10.25000   -1.20000
AFIX  65
C55   1    0.312449    0.818599    0.370648    10.25000    0.12477    0.06384 =
         0.07069   -0.00497   -0.00386   -0.00405
AFIX  43
H55   2    0.307785    0.851549    0.360738    10.25000   -1.20000
AFIX  65
C56   1    0.240229    0.790655    0.374029    10.25000    0.10698    0.09047 =
         0.07716   -0.00103   -0.00946    0.01937
AFIX  43
H56   2    0.186206    0.804506    0.366430    10.25000   -1.20000
AFIX   0
C57   1    0.161787    0.713910    0.392035    10.25000    0.13799    0.18356 =
         0.12122    0.04829    0.00908    0.00384
AFIX 137
H57A  2    0.173902    0.679873    0.390799    10.25000   -1.50000
H57B  2    0.126425    0.722389    0.349434    10.25000   -1.50000
H57C  2    0.131901    0.721689    0.438056    10.25000   -1.50000
AFIX  66
PART -2
C61   1    0.215709    0.747138    0.389414    10.25000    0.10186    0.12898 =
         0.08570    0.00968   -0.00530   -0.02020
C62   1    0.219619    0.699240    0.371862    10.25000    0.05025    0.05923 =
         0.03549   -0.00601   -0.00403   -0.00717
AFIX  43
H62   2    0.272421    0.685018    0.360342    10.25000   -1.20000
AFIX  65
C63   1    0.146273    0.672151    0.371165    10.25000    0.06490    0.07793 =
         0.05061   -0.00912   -0.01643    0.01835
AFIX  43
H63   2    0.148946    0.639415    0.359169    10.25000   -1.20000
AFIX  65
C64   1    0.069016    0.692960    0.388020    10.25000    0.07238    0.06938 =
         0.04174   -0.00819   -0.00841   -0.01353
AFIX  43
H64   2    0.018888    0.674446    0.387544    10.25000   -1.20000
AFIX  65
C65   1    0.065105    0.740858    0.405572    10.25000    0.07634    0.06662 =
         0.05283   -0.00580   -0.00392    0.00914
AFIX  43
H65   2    0.012303    0.755080    0.417092    10.25000   -1.20000
AFIX  65
C66   1    0.138451    0.767948    0.406270    10.25000    0.06249    0.04656 =
         0.05860   -0.00076    0.00085   -0.02114
AFIX  43
H66   2    0.135777    0.800684    0.418266    10.25000   -1.20000
AFIX   0
C67   1    0.293477    0.778266    0.391602    10.25000    0.13756    0.12964 =
         0.10824   -0.05134    0.02787   -0.03613
AFIX 137
H67A  2    0.344139    0.758551    0.386649    10.25000   -1.50000
H67B  2    0.295383    0.795336    0.438902    10.25000   -1.50000
H67C  2    0.291294    0.801076    0.350672    10.25000   -1.50000
PART 0
AFIX   0
HKLF 4


REM  s21mdj06_auto_a.res in Pccn
REM wR2 = 0.1112, GooF = S = 1.033, Restrained GooF = 1.039 for all data
REM R1 = 0.0405 for 7006 Fo > 4sig(Fo) and 0.0445 for all 7789 data
REM 581 parameters refined using 86 restraints

END

WGHT      0.0731      3.8649

REM Highest difference peak  0.748,  deepest hole -0.225,  1-sigma level  0.073
Q1    1   0.1962  0.2487  0.3910  11.00000  0.05    0.75
Q2    1   0.2149  0.5299  0.3275  11.00000  0.05    0.69
Q3    1   0.1409  0.6263  0.3983  11.00000  0.05    0.69
Q4    1   0.2862  0.4287  0.2668  11.00000  0.05    0.66
Q5    1   0.3232  0.5326  0.3233  11.00000  0.05    0.63
;
_shelx_res_checksum              7736
####################################################################### 
# 
# This file contains crystal structure data downloaded from the 
# Cambridge Structural Database (CSD) hosted by the Cambridge 
# Crystallographic Data Centre (CCDC).
# 
# Full information about CCDC data access policies and citation 
# guidelines are available at http://www.ccdc.cam.ac.uk/access/V1 
# 
# Audit and citation data items may have been added by the CCDC. 
# Please retain this information to preserve the provenance of 
# this file and to allow appropriate attribution of the data. 
# 
#######################################################################

data_Zn(9)_2
_database_code_depnum_ccdc_archive 'CCDC 2121327'
loop_
_audit_author_name
_audit_author_address
'Matthew Jones'
;University of Bath
United Kingdom
;
_audit_update_record             
;
2021-11-10 deposited with the CCDC.	2021-12-17 downloaded from the CCDC.
;

_audit_creation_method           SHELXL-2018/3
_shelx_SHELXL_version_number     2018/3
_chemical_name_systematic        ?
_chemical_name_common            ?
_chemical_melting_point          ?
_chemical_formula_moiety         'C56 H28 Cl8 F12 N4 O4 S4 Zn2, C7 H8'
_chemical_formula_sum            'C63 H36 Cl8 F12 N4 O4 S4 Zn2'
_chemical_formula_weight         1683.54

loop_
_atom_type_symbol
_atom_type_description
_atom_type_scat_dispersion_real
_atom_type_scat_dispersion_imag
_atom_type_scat_source
C C 0.0181 0.0091 'International Tables Vol C Tables 4.2.6.8 and 6.1.1.4'
H H 0.0000 0.0000 'International Tables Vol C Tables 4.2.6.8 and 6.1.1.4'
Cl Cl 0.3639 0.7018 'International Tables Vol C Tables 4.2.6.8 and 6.1.1.4'
F F 0.0727 0.0534 'International Tables Vol C Tables 4.2.6.8 and 6.1.1.4'
N N 0.0311 0.0180 'International Tables Vol C Tables 4.2.6.8 and 6.1.1.4'
O O 0.0492 0.0322 'International Tables Vol C Tables 4.2.6.8 and 6.1.1.4'
S S 0.3331 0.5567 'International Tables Vol C Tables 4.2.6.8 and 6.1.1.4'
Zn Zn -1.5491 0.6778 'International Tables Vol C Tables 4.2.6.8 and 6.1.1.4'

_space_group_crystal_system      triclinic
_space_group_IT_number           2
_space_group_name_H-M_alt        'P -1'
_space_group_name_Hall           '-P 1'

_shelx_space_group_comment       
;
The symmetry employed for this shelxl refinement is uniquely defined
by the following loop, which should always be used as a source of
symmetry information in preference to the above space-group names.
They are only intended as comments.
;

loop_
_space_group_symop_operation_xyz
'x, y, z'
'-x, -y, -z'

_cell_length_a                   12.6757(2)
_cell_length_b                   13.2778(3)
_cell_length_c                   21.3664(4)
_cell_angle_alpha                100.5900(14)
_cell_angle_beta                 97.3928(13)
_cell_angle_gamma                103.1820(16)
_cell_volume                     3386.58(12)
_cell_formula_units_Z            2
_cell_measurement_temperature    150(2)
_cell_measurement_reflns_used    19030
_cell_measurement_theta_min      4.3620
_cell_measurement_theta_max      73.1660

_exptl_crystal_description       block
_exptl_crystal_colour            yellow
_exptl_crystal_density_meas      ?
_exptl_crystal_density_method    ?
_exptl_crystal_density_diffrn    1.651
_exptl_crystal_F_000             1684
_exptl_transmission_factor_min   ?
_exptl_transmission_factor_max   ?
_exptl_crystal_size_max          0.213
_exptl_crystal_size_mid          0.183
_exptl_crystal_size_min          0.119
_exptl_absorpt_coefficient_mu    5.667
_shelx_estimated_absorpt_T_min   0.378
_shelx_estimated_absorpt_T_max   0.552
loop_
_exptl_crystal_face_index_h
_exptl_crystal_face_index_k
_exptl_crystal_face_index_l
_exptl_crystal_face_perp_dist
1 -5 12 0.0763
-1 5 -12 0.0763
1 7 4 0.0834
1 0 13 0.0450
-8 0 0 0.0948
2 0 -13 0.0624
8 -1 -7 0.0729
-6 1 11 0.0809
-6 0 -6 0.0971
-3 7 4 0.0941
3 -7 -5 0.0908
4 -8 1 0.1007
-4 3 -12 0.0761
1 -4 -10 0.0882
0 2 -14 0.0571
4 5 -10 0.0793
-2 -4 13 0.0764
0 -8 1 0.0759
loop_
_exptl_oxdiff_crystal_face_indexfrac_h
_exptl_oxdiff_crystal_face_indexfrac_k
_exptl_oxdiff_crystal_face_indexfrac_l
_exptl_oxdiff_crystal_face_x
_exptl_oxdiff_crystal_face_y
_exptl_oxdiff_crystal_face_z
1.3326 -5.3664 12.0306 -0.6628 -0.0517 -0.7470
-1.3326 5.3664 -12.0306 0.6628 0.0517 0.7470
1.4494 6.8151 3.6764 0.8078 0.0647 -0.5859
0.5401 0.2886 13.1009 -0.0254 -0.1855 -0.9823
-7.9542 0.4802 -0.3353 -0.1162 -0.8909 0.4391
1.9102 -0.4481 -13.4654 0.0624 0.4687 0.8811
7.5203 -0.6379 -7.1684 0.1290 0.9831 0.1300
-5.5622 0.6187 11.2830 -0.1106 -0.8396 -0.5318
-6.3947 0.2372 -6.3319 -0.0780 -0.6022 0.7945
-3.2413 7.4925 4.3299 0.7807 -0.4783 -0.4022
3.0214 -7.2979 -4.9976 -0.7591 0.4652 0.4553
4.4871 -8.0962 0.9798 -0.8527 0.5218 -0.0260
-3.5695 2.9094 -11.6007 0.3245 -0.1974 0.9251
0.6407 -4.4742 -10.0277 -0.4542 0.2791 0.8461
-0.0143 1.8306 -13.7507 0.2880 0.2476 0.9251
4.1565 5.0230 -9.5236 0.7293 0.6240 0.2807
-2.4809 -3.9409 12.7172 -0.5835 -0.4999 -0.6400
0.1077 -8.3468 1.2595 -0.9793 0.0248 0.2007
_exptl_absorpt_correction_T_min  0.701
_exptl_absorpt_correction_T_max  1.000
_exptl_absorpt_correction_type   gaussian
_exptl_absorpt_process_details   
;
CrysAlisPro 1.171.41.112a (Rigaku Oxford Diffraction, 2021)
Numerical absorption correction based on gaussian integration over
a multifaceted crystal model
Empirical absorption correction using spherical harmonics,
implemented in SCALE3 ABSPACK scaling algorithm.
;
_oxdiff_exptl_absorpt_empirical_full_min 0.796
_oxdiff_exptl_absorpt_empirical_full_max 1.422
_oxdiff_exptl_absorpt_empirical_details 
;
Empirical correction (ABSPACK) includes:
- Absorption correction using spherical harmonics
- Frame scaling
;
_diffrn_ambient_temperature      150.01(10)
_diffrn_ambient_environment      N~2~
_diffrn_source                   'micro-focus sealed X-ray tube'
_diffrn_source_type              'SuperNova (Cu) X-ray Source'
_diffrn_radiation_probe          x-ray
_diffrn_radiation_type           'Cu K\a'
_diffrn_radiation_wavelength     1.54184
_diffrn_radiation_monochromator  mirror
_diffrn_measurement_device       'four-circle diffractometer'
_diffrn_measurement_device_type  'SuperNova, Dual, Cu at home/near, EosS2'
_diffrn_measurement_method       '\w scans'
_diffrn_detector                 'CCD plate'
_diffrn_detector_type            EosS2
_diffrn_detector_area_resol_mean 8.1150
_diffrn_reflns_number            27407
_diffrn_reflns_av_unetI/netI     0.0291
_diffrn_reflns_av_R_equivalents  0.0223
_diffrn_reflns_limit_h_min       -15
_diffrn_reflns_limit_h_max       15
_diffrn_reflns_limit_k_min       -16
_diffrn_reflns_limit_k_max       16
_diffrn_reflns_limit_l_min       -26
_diffrn_reflns_limit_l_max       19
_diffrn_reflns_theta_min         3.505
_diffrn_reflns_theta_max         73.239
_diffrn_reflns_theta_full        67.684
_diffrn_measured_fraction_theta_max 0.980
_diffrn_measured_fraction_theta_full 1.000
_diffrn_reflns_Laue_measured_fraction_max 0.980
_diffrn_reflns_Laue_measured_fraction_full 1.000
_diffrn_reflns_point_group_measured_fraction_max 0.980
_diffrn_reflns_point_group_measured_fraction_full 1.000
_reflns_number_total             13330
_reflns_number_gt                12505
_reflns_threshold_expression     'I > 2\s(I)'
_reflns_Friedel_coverage         0.000
_reflns_Friedel_fraction_max     .
_reflns_Friedel_fraction_full    .

_reflns_special_details          
;
 Reflections were merged by SHELXL according to the crystal
 class for the calculation of statistics and refinement.
 
 _reflns_Friedel_fraction is defined as the number of unique
 Friedel pairs measured divided by the number that would be
 possible theoretically, ignoring centric projections and
 systematic absences.
;

_computing_data_collection       'CrysAlisPro 1.171.41.112a (Rigaku OD, 2021)'
_computing_cell_refinement       'CrysAlisPro 1.171.41.112a (Rigaku OD, 2021)'
_computing_data_reduction        'CrysAlisPro 1.171.41.112a (Rigaku OD, 2021)'
_computing_structure_solution    'SHELXT 2014/5 (Sheldrick, 2014)'
_computing_structure_refinement  
;
 SHELXL-2018/3 (Sheldrick, 2018)
 Sheldrick GM (2008) Acta Crystallogr A64:112--122 and 
 C. B. H\"ubschle, G. M. Sheldrick and B. Dittrich
 ShelXle: a Qt graphical user interface for SHELXL
 J. Appl. Cryst., 44, (2011) 1281-1284.
;
_computing_molecular_graphics    
'ORTEP3 for Windows - Farrugia, L. J. J. Appl. Crystallogr. 1997, 30, 565'

_computing_publication_material  
;
 'WinGX publication routines, Farrugia, 
 L. J., J. Appl. Crystallogr., 1999, 32, 837-838
;
_refine_special_details          
;
the asymmetric unit contains two molecules of toluene which are both 
lying on an inversion centre and have been refined with 50% occupation. 
The toluene molecule comprising of atoms C71-C77 is potentially disordered.
However, this disorder could not be resolved. 
Therefore all atoms within this molecule have been refined with equal ADP. 
;
_refine_ls_structure_factor_coef Fsqd
_refine_ls_matrix_type           full
_refine_ls_weighting_scheme      calc
_refine_ls_weighting_details     
'w=1/[\s^2^(Fo^2^)+(0.0387P)^2^+2.2324P] where P=(Fo^2^+2Fc^2^)/3'
_atom_sites_solution_primary     dual
_atom_sites_solution_secondary   ?
_atom_sites_solution_hydrogens   geom
_refine_ls_hydrogen_treatment    constr
_refine_ls_extinction_method     none
_refine_ls_extinction_coef       .
_refine_ls_number_reflns         13330
_refine_ls_number_parameters     879
_refine_ls_number_restraints     1
_refine_ls_R_factor_all          0.0318
_refine_ls_R_factor_gt           0.0298
_refine_ls_wR_factor_ref         0.0792
_refine_ls_wR_factor_gt          0.0775
_refine_ls_goodness_of_fit_ref   1.020
_refine_ls_restrained_S_all      1.025
_refine_ls_shift/su_max          0.002
_refine_ls_shift/su_mean         0.000

loop_
_atom_site_label
_atom_site_type_symbol
_atom_site_fract_x
_atom_site_fract_y
_atom_site_fract_z
_atom_site_U_iso_or_equiv
_atom_site_adp_type
_atom_site_occupancy
_atom_site_site_symmetry_order
_atom_site_calc_flag
_atom_site_refinement_flags_posn
_atom_site_refinement_flags_adp
_atom_site_refinement_flags_occupancy
_atom_site_disorder_assembly
_atom_site_disorder_group
Zn1 Zn 0.69821(2) 0.56168(2) 0.77606(2) 0.01571(6) Uani 1 1 d . . . . .
Zn2 Zn 0.82916(2) 0.40128(2) 0.71395(2) 0.01724(6) Uani 1 1 d . . . . .
Cl1 Cl 0.30591(4) 0.47412(4) 0.70524(3) 0.03129(10) Uani 1 1 d . . . . .
Cl2 Cl 0.31666(4) 0.88562(5) 0.72019(3) 0.04103(13) Uani 1 1 d . . . . .
Cl3 Cl 1.07647(4) 0.59256(5) 0.76623(2) 0.03210(11) Uani 1 1 d . . . . .
Cl4 Cl 1.18149(4) 0.66733(5) 1.02429(2) 0.03875(12) Uani 1 1 d . . . . .
Cl5 Cl 0.61272(4) 0.59986(3) 0.61191(2) 0.02355(9) Uani 1 1 d . . . . .
Cl6 Cl 0.28178(5) 0.25065(5) 0.51238(3) 0.04542(14) Uani 1 1 d . . . . .
Cl7 Cl 1.25360(5) 0.11249(5) 0.68531(3) 0.04950(15) Uani 1 1 d . . . . .
Cl8 Cl 1.09061(4) 0.32745(5) 0.87117(2) 0.03601(11) Uani 1 1 d . . . . .
S1 S 0.85395(5) 0.80698(4) 0.93294(3) 0.03765(12) Uani 1 1 d . . . . .
S2 S 0.49069(4) 0.35412(4) 0.79603(2) 0.02457(9) Uani 1 1 d . . . . .
S3 S 0.88424(4) 0.57634(4) 0.61974(2) 0.02144(9) Uani 1 1 d . . . . .
S4 S 0.71248(5) 0.05779(4) 0.61399(2) 0.03442(12) Uani 1 1 d . . . . .
F1 F 0.72726(15) 0.93013(16) 0.90420(8) 0.0633(5) Uani 1 1 d . . . . .
F2 F 0.76930(17) 0.92883(16) 1.00500(8) 0.0646(5) Uani 1 1 d . . . . .
F3 F 0.88670(16) 1.01428(12) 0.95655(8) 0.0563(4) Uani 1 1 d . . . . .
F4 F 0.58952(11) 0.27997(11) 0.88697(6) 0.0386(3) Uani 1 1 d . . . . .
F5 F 0.50613(12) 0.16630(10) 0.79873(7) 0.0407(3) Uani 1 1 d . . . . .
F6 F 0.41404(11) 0.22452(11) 0.86924(7) 0.0402(3) Uani 1 1 d . . . . .
F7 F 1.06907(10) 0.52769(11) 0.59949(7) 0.0360(3) Uani 1 1 d . . . . .
F8 F 1.01053(11) 0.61544(11) 0.53400(6) 0.0367(3) Uani 1 1 d . . . . .
F9 F 1.07906(10) 0.69343(10) 0.63351(6) 0.0353(3) Uani 1 1 d . . . . .
F10 F 0.51473(15) -0.02678(14) 0.63494(9) 0.0639(5) Uani 1 1 d . . . . .
F11 F 0.61592(18) -0.13404(12) 0.62484(9) 0.0656(5) Uani 1 1 d . . . . .
F12 F 0.55184(18) -0.08321(14) 0.54131(8) 0.0686(5) Uani 1 1 d . . . . .
N1 N 0.74291(12) 0.72379(12) 0.78782(7) 0.0201(3) Uani 1 1 d . . . . .
N2 N 0.69001(12) 0.53287(12) 0.87032(7) 0.0192(3) Uani 1 1 d . . . . .
N3 N 0.87947(13) 0.34998(12) 0.62854(7) 0.0200(3) Uani 1 1 d . . . . .
N4 N 0.70355(13) 0.26195(12) 0.71073(7) 0.0204(3) Uani 1 1 d . . . . .
O1 O 0.54159(10) 0.55313(10) 0.75261(6) 0.0192(2) Uani 1 1 d . . . . .
O2 O 0.84812(10) 0.53119(10) 0.78737(5) 0.0182(2) Uani 1 1 d . . . . .
O3 O 0.94799(11) 0.36182(11) 0.76434(6) 0.0238(3) Uani 1 1 d . . . . .
O4 O 0.70108(10) 0.46442(9) 0.68801(5) 0.0173(2) Uani 1 1 d . . . . .
C1 C 0.49614(14) 0.62911(14) 0.74647(8) 0.0182(3) Uani 1 1 d . . . . .
C2 C 0.38017(15) 0.60599(15) 0.72419(8) 0.0215(3) Uani 1 1 d . . . . .
C3 C 0.32638(15) 0.68283(17) 0.71629(9) 0.0260(4) Uani 1 1 d . . . . .
H3 H 0.249049 0.663876 0.701509 0.031 Uiso 1 1 calc R U . . .
C4 C 0.38578(17) 0.78858(17) 0.73008(10) 0.0283(4) Uani 1 1 d . . . . .
C5 C 0.49747(17) 0.81662(16) 0.75070(10) 0.0270(4) Uani 1 1 d . . . . .
H5 H 0.537235 0.889064 0.759600 0.032 Uiso 1 1 calc R U . . .
C6 C 0.55386(15) 0.73813(15) 0.75879(9) 0.0218(3) Uani 1 1 d . . . . .
C7 C 0.67163(15) 0.77699(14) 0.77695(9) 0.0232(4) Uani 1 1 d . . . . .
H7 H 0.700536 0.851073 0.781510 0.028 Uiso 1 1 calc R U . . .
C8 C 0.85639(15) 0.78290(14) 0.80102(10) 0.0237(4) Uani 1 1 d . . . . .
C9 C 0.90978(17) 0.79685(16) 0.74965(11) 0.0316(4) Uani 1 1 d . . . . .
H9 H 0.870809 0.768062 0.706646 0.038 Uiso 1 1 calc R U . . .
C10 C 1.01986(19) 0.85250(19) 0.76009(13) 0.0421(6) Uani 1 1 d . . . . .
H10 H 1.055320 0.862536 0.724319 0.051 Uiso 1 1 calc R U . . .
C11 C 1.07777(19) 0.8933(2) 0.82248(15) 0.0468(6) Uani 1 1 d . . . . .
H11 H 1.153112 0.931027 0.829669 0.056 Uiso 1 1 calc R U . . .
C12 C 1.02614(19) 0.87901(19) 0.87388(13) 0.0404(5) Uani 1 1 d . . . . .
H12 H 1.066331 0.906424 0.916705 0.048 Uiso 1 1 calc R U . . .
C13 C 0.91511(17) 0.82465(16) 0.86411(10) 0.0286(4) Uani 1 1 d . . . . .
C14 C 0.8072(2) 0.9253(2) 0.94938(11) 0.0443(6) Uani 1 1 d . . . . .
C15 C 0.92129(14) 0.56124(13) 0.84121(8) 0.0177(3) Uani 1 1 d . . . . .
C16 C 1.03485(15) 0.59245(15) 0.83988(8) 0.0210(3) Uani 1 1 d . . . . .
C17 C 1.11386(15) 0.62446(15) 0.89517(9) 0.0245(4) Uani 1 1 d . . . . .
H17 H 1.189759 0.645116 0.892602 0.029 Uiso 1 1 calc R U . . .
C18 C 1.08078(16) 0.62604(16) 0.95474(9) 0.0261(4) Uani 1 1 d . . . . .
C19 C 0.97142(17) 0.59712(17) 0.95920(9) 0.0271(4) Uani 1 1 d . . . . .
H19 H 0.950404 0.598141 1.000371 0.033 Uiso 1 1 calc R U . . .
C20 C 0.89018(15) 0.56589(15) 0.90274(8) 0.0208(3) Uani 1 1 d . . . . .
C21 C 0.77662(15) 0.54587(15) 0.91285(8) 0.0222(4) Uani 1 1 d . . . . .
H21 H 0.765043 0.541948 0.955487 0.027 Uiso 1 1 calc R U . . .
C22 C 0.58904(15) 0.53238(15) 0.89363(8) 0.0212(3) Uani 1 1 d . . . . .
C23 C 0.58526(17) 0.61268(17) 0.94480(9) 0.0275(4) Uani 1 1 d . . . . .
H23 H 0.650979 0.664726 0.966056 0.033 Uiso 1 1 calc R U . . .
C24 C 0.48629(19) 0.61726(18) 0.96497(10) 0.0329(4) Uani 1 1 d . . . . .
H24 H 0.484771 0.671818 1.000238 0.040 Uiso 1 1 calc R U . . .
C25 C 0.38970(18) 0.54250(19) 0.93381(10) 0.0332(4) Uani 1 1 d . . . . .
H25 H 0.321915 0.545826 0.947466 0.040 Uiso 1 1 calc R U . . .
C26 C 0.39269(17) 0.46255(18) 0.88241(10) 0.0294(4) Uani 1 1 d . . . . .
H26 H 0.326535 0.411534 0.860703 0.035 Uiso 1 1 calc R U . . .
C27 C 0.49130(16) 0.45682(15) 0.86267(9) 0.0229(4) Uani 1 1 d . . . . .
C28 C 0.50044(17) 0.25284(17) 0.84012(10) 0.0290(4) Uani 1 1 d . . . . .
C29 C 1.01410(15) 0.30849(14) 0.74401(9) 0.0209(3) Uani 1 1 d . . . . .
C30 C 1.08975(16) 0.28154(15) 0.78955(9) 0.0250(4) Uani 1 1 d . . . . .
C31 C 1.16121(17) 0.22244(16) 0.77177(11) 0.0298(4) Uani 1 1 d . . . . .
H31 H 1.209270 0.205243 0.803707 0.036 Uiso 1 1 calc R U . . .
C32 C 1.16231(17) 0.18799(16) 0.70625(11) 0.0318(4) Uani 1 1 d . . . . .
C33 C 1.09414(17) 0.21249(16) 0.65978(10) 0.0296(4) Uani 1 1 d . . . . .
H33 H 1.096943 0.189068 0.615396 0.035 Uiso 1 1 calc R U . . .
C34 C 1.01921(15) 0.27269(14) 0.67738(9) 0.0226(4) Uani 1 1 d . . . . .
C35 C 0.95293(16) 0.29649(15) 0.62481(9) 0.0237(4) Uani 1 1 d . . . . .
H35 H 0.964444 0.269876 0.582523 0.028 Uiso 1 1 calc R U . . .
C36 C 0.82134(15) 0.36037(15) 0.56924(8) 0.0213(3) Uani 1 1 d . . . . .
C37 C 0.76556(17) 0.27094(16) 0.52122(9) 0.0287(4) Uani 1 1 d . . . . .
H37 H 0.768294 0.202386 0.527231 0.034 Uiso 1 1 calc R U . . .
C38 C 0.70602(18) 0.28170(18) 0.46465(10) 0.0337(5) Uani 1 1 d . . . . .
H38 H 0.667965 0.220362 0.432261 0.040 Uiso 1 1 calc R U . . .
C39 C 0.70173(17) 0.38070(19) 0.45513(9) 0.0310(4) Uani 1 1 d . . . . .
H39 H 0.660658 0.387519 0.416389 0.037 Uiso 1 1 calc R U . . .
C40 C 0.75766(15) 0.47054(17) 0.50239(9) 0.0256(4) Uani 1 1 d . . . . .
H40 H 0.755545 0.538921 0.495766 0.031 Uiso 1 1 calc R U . . .
C41 C 0.81681(14) 0.46024(15) 0.55945(8) 0.0207(3) Uani 1 1 d . . . . .
C42 C 1.01572(16) 0.60270(16) 0.59471(9) 0.0258(4) Uani 1 1 d . . . . .
C43 C 0.60898(14) 0.41307(14) 0.64701(8) 0.0178(3) Uani 1 1 d . . . . .
C44 C 0.55481(15) 0.46668(14) 0.60731(8) 0.0199(3) Uani 1 1 d . . . . .
C45 C 0.45715(16) 0.41735(16) 0.56536(9) 0.0252(4) Uani 1 1 d . . . . .
H45 H 0.423350 0.455315 0.538734 0.030 Uiso 1 1 calc R U . . .
C46 C 0.40876(16) 0.31141(18) 0.56250(9) 0.0291(4) Uani 1 1 d . . . . .
C47 C 0.45781(16) 0.25483(16) 0.59948(9) 0.0271(4) Uani 1 1 d . . . . .
H47 H 0.423568 0.182308 0.596919 0.032 Uiso 1 1 calc R U . . .
C48 C 0.55909(15) 0.30453(15) 0.64126(8) 0.0211(3) Uani 1 1 d . . . . .
C49 C 0.60610(15) 0.23711(14) 0.67677(8) 0.0221(3) Uani 1 1 d . . . . .
H49 H 0.560837 0.168462 0.674753 0.026 Uiso 1 1 calc R U . . .
C50 C 0.74141(16) 0.18293(15) 0.73745(9) 0.0233(4) Uani 1 1 d . . . . .
C51 C 0.78051(17) 0.20701(16) 0.80402(10) 0.0279(4) Uani 1 1 d . . . . .
H51 H 0.771493 0.269416 0.830238 0.034 Uiso 1 1 calc R U . . .
C52 C 0.83200(19) 0.14133(17) 0.83213(10) 0.0331(4) Uani 1 1 d . . . . .
H52 H 0.855620 0.157157 0.877686 0.040 Uiso 1 1 calc R U . . .
C53 C 0.8495(2) 0.05199(17) 0.79398(11) 0.0359(5) Uani 1 1 d . . . . .
H53 H 0.887482 0.008245 0.813188 0.043 Uiso 1 1 calc R U . . .
C54 C 0.8113(2) 0.02700(17) 0.72804(12) 0.0357(5) Uani 1 1 d . . . . .
H54 H 0.823782 -0.033777 0.701932 0.043 Uiso 1 1 calc R U . . .
C55 C 0.75452(17) 0.09051(16) 0.69941(9) 0.0270(4) Uani 1 1 d . . . . .
C56 C 0.5933(3) -0.0515(2) 0.60432(12) 0.0470(6) Uani 1 1 d . . . . .
C61 C 0.0005(6) 0.0349(4) 0.4804(2) 0.072(2) Uani 0.5 1 d G . P A -1
C62 C 0.1011(5) 0.0103(5) 0.4923(3) 0.113(7) Uani 0.5 1 d G . P A -1
H62 H 0.157574 0.033861 0.469103 0.136 Uiso 0.5 1 calc R U P A -1
C63 C 0.1189(4) -0.0487(5) 0.5382(4) 0.124(5) Uani 0.5 1 d G . P A -1
H63 H 0.187639 -0.065496 0.546326 0.149 Uiso 0.5 1 calc R U P A -1
C64 C 0.0362(6) -0.0832(4) 0.5721(3) 0.076(3) Uani 0.5 1 d G . P A -1
H64 H 0.048454 -0.123491 0.603454 0.091 Uiso 0.5 1 calc R U P A -1
C65 C -0.0643(5) -0.0586(4) 0.5602(2) 0.068(2) Uani 0.5 1 d G . P A -1
H65 H -0.120797 -0.082129 0.583360 0.082 Uiso 0.5 1 calc R U P A -1
C66 C -0.0822(4) 0.0004(4) 0.5143(3) 0.065(3) Uani 0.5 1 d G . P A -1
H66 H -0.150864 0.017228 0.506138 0.078 Uiso 0.5 1 calc R U P A -1
C67 C -0.0037(13) 0.1063(10) 0.4341(8) 0.146(8) Uani 0.5 1 d . . P A -1
H67A H -0.080551 0.104711 0.419011 0.219 Uiso 0.5 1 calc R U P A -1
H67B H 0.029431 0.082105 0.397055 0.219 Uiso 0.5 1 calc R U P A -1
H67C H 0.037183 0.178907 0.455945 0.219 Uiso 0.5 1 calc R U P A -1
C71 C 1.5222(11) 1.0301(10) 1.0210(4) 0.154(2) Uani 0.5 1 d DG . P B -1
C72 C 1.5248(10) 1.0529(9) 0.9602(5) 0.154(2) Uani 0.5 1 d G . P B -1
H72 H 1.574343 1.115502 0.955589 0.185 Uiso 0.5 1 calc R U P B -1
C73 C 1.4548(10) 0.9843(9) 0.9062(4) 0.154(2) Uani 0.5 1 d G . P B -1
H73 H 1.456557 0.999856 0.864618 0.185 Uiso 0.5 1 calc R U P B -1
C74 C 1.3823(10) 0.8927(9) 0.9129(4) 0.154(2) Uani 0.5 1 d G . P B -1
H74 H 1.334474 0.845777 0.876013 0.185 Uiso 0.5 1 calc R U P B -1
C75 C 1.3797(9) 0.8699(8) 0.9738(5) 0.154(2) Uani 0.5 1 d G . P B -1
H75 H 1.330175 0.807342 0.978380 0.185 Uiso 0.5 1 calc R U P B -1
C76 C 1.4497(10) 0.9386(10) 1.0278(4) 0.154(2) Uani 0.5 1 d G . P B -1
H76 H 1.447961 0.922987 1.069353 0.185 Uiso 0.5 1 calc R U P B -1
C77 C 1.6016(14) 1.1213(12) 1.0838(6) 0.154(2) Uani 0.5 1 d D . P B -1
H77A H 1.587799 1.099839 1.124089 0.231 Uiso 0.5 1 calc R U P B -1
H77B H 1.584476 1.189657 1.083690 0.231 Uiso 0.5 1 calc R U P B -1
H77C H 1.679189 1.128143 1.080444 0.231 Uiso 0.5 1 calc R U P B -1

loop_
_atom_site_aniso_label
_atom_site_aniso_U_11
_atom_site_aniso_U_22
_atom_site_aniso_U_33
_atom_site_aniso_U_23
_atom_site_aniso_U_13
_atom_site_aniso_U_12
Zn1 0.01396(11) 0.01966(11) 0.01333(10) 0.00200(8) -0.00009(8) 0.00669(8)
Zn2 0.01680(11) 0.02259(12) 0.01273(10) 0.00152(8) 0.00062(8) 0.00890(9)
Cl1 0.0173(2) 0.0314(2) 0.0415(3) 0.00778(19) -0.00102(18) 0.00272(17)
Cl2 0.0300(3) 0.0421(3) 0.0619(3) 0.0208(3) 0.0076(2) 0.0239(2)
Cl3 0.0210(2) 0.0558(3) 0.0214(2) 0.0128(2) 0.00588(16) 0.0092(2)
Cl4 0.0269(2) 0.0598(3) 0.0207(2) -0.0037(2) -0.01131(18) 0.0122(2)
Cl5 0.0237(2) 0.0278(2) 0.02021(19) 0.00771(15) 0.00008(15) 0.00888(16)
Cl6 0.0264(3) 0.0523(3) 0.0428(3) 0.0074(2) -0.0182(2) -0.0032(2)
Cl7 0.0460(3) 0.0491(3) 0.0643(4) 0.0074(3) 0.0137(3) 0.0358(3)
Cl8 0.0312(2) 0.0555(3) 0.0234(2) 0.0081(2) -0.00183(18) 0.0194(2)
S1 0.0442(3) 0.0326(3) 0.0279(2) 0.0042(2) -0.0049(2) 0.0018(2)
S2 0.0231(2) 0.0295(2) 0.0195(2) 0.00349(17) 0.00229(16) 0.00609(17)
S3 0.0188(2) 0.0269(2) 0.01758(19) 0.00085(16) 0.00187(15) 0.00787(16)
S4 0.0511(3) 0.0307(2) 0.0237(2) 0.00471(19) 0.0135(2) 0.0123(2)
F1 0.0634(11) 0.0832(13) 0.0426(8) -0.0022(8) -0.0064(8) 0.0395(10)
F2 0.0781(12) 0.0772(12) 0.0370(8) 0.0022(8) 0.0173(8) 0.0213(10)
F3 0.0744(11) 0.0350(8) 0.0512(9) 0.0001(6) 0.0036(8) 0.0091(7)
F4 0.0325(7) 0.0504(8) 0.0322(6) 0.0094(6) -0.0054(5) 0.0155(6)
F5 0.0503(8) 0.0325(6) 0.0390(7) 0.0040(5) 0.0048(6) 0.0150(6)
F6 0.0337(7) 0.0475(8) 0.0455(7) 0.0229(6) 0.0128(6) 0.0097(6)
F7 0.0243(6) 0.0408(7) 0.0463(7) 0.0085(6) 0.0098(5) 0.0141(5)
F8 0.0354(7) 0.0489(8) 0.0227(6) 0.0090(5) 0.0080(5) 0.0021(6)
F9 0.0276(6) 0.0349(6) 0.0328(6) -0.0011(5) -0.0003(5) -0.0026(5)
F10 0.0576(10) 0.0478(9) 0.0719(11) -0.0030(8) 0.0204(9) -0.0071(8)
F11 0.1048(15) 0.0294(7) 0.0553(10) 0.0074(7) 0.0114(10) 0.0056(8)
F12 0.0950(14) 0.0528(10) 0.0373(8) -0.0069(7) -0.0080(9) 0.0021(9)
N1 0.0163(7) 0.0194(7) 0.0213(7) 0.0004(6) -0.0016(5) 0.0044(6)
N2 0.0179(7) 0.0245(7) 0.0158(6) 0.0045(5) 0.0026(5) 0.0068(6)
N3 0.0208(7) 0.0239(7) 0.0151(7) 0.0029(5) 0.0026(6) 0.0068(6)
N4 0.0234(8) 0.0220(7) 0.0170(7) 0.0042(6) 0.0032(6) 0.0083(6)
O1 0.0150(6) 0.0227(6) 0.0200(6) 0.0043(5) 0.0009(4) 0.0067(5)
O2 0.0154(6) 0.0259(6) 0.0122(5) -0.0001(4) -0.0014(4) 0.0092(5)
O3 0.0226(6) 0.0330(7) 0.0181(6) 0.0030(5) 0.0011(5) 0.0153(5)
O4 0.0156(6) 0.0220(6) 0.0132(5) 0.0008(4) -0.0016(4) 0.0073(5)
C1 0.0174(8) 0.0265(9) 0.0128(7) 0.0046(6) 0.0024(6) 0.0096(7)
C2 0.0163(8) 0.0297(9) 0.0184(8) 0.0060(7) 0.0021(6) 0.0055(7)
C3 0.0170(8) 0.0414(11) 0.0243(9) 0.0121(8) 0.0043(7) 0.0127(8)
C4 0.0249(10) 0.0352(10) 0.0321(10) 0.0113(8) 0.0056(8) 0.0191(8)
C5 0.0251(10) 0.0267(9) 0.0312(10) 0.0071(8) 0.0026(8) 0.0117(8)
C6 0.0189(9) 0.0256(9) 0.0213(8) 0.0044(7) 0.0008(7) 0.0089(7)
C7 0.0221(9) 0.0201(8) 0.0257(9) 0.0018(7) 0.0006(7) 0.0070(7)
C8 0.0178(8) 0.0180(8) 0.0322(10) 0.0001(7) -0.0018(7) 0.0064(7)
C9 0.0261(10) 0.0266(10) 0.0377(11) -0.0044(8) 0.0072(8) 0.0062(8)
C10 0.0286(11) 0.0369(12) 0.0558(15) -0.0035(10) 0.0162(10) 0.0045(9)
C11 0.0194(10) 0.0391(12) 0.0701(17) -0.0036(12) 0.0017(11) 0.0002(9)
C12 0.0251(11) 0.0353(11) 0.0492(13) -0.0017(10) -0.0121(10) 0.0040(9)
C13 0.0245(10) 0.0248(9) 0.0317(10) 0.0030(8) -0.0056(8) 0.0050(8)
C14 0.0516(15) 0.0486(14) 0.0271(11) -0.0001(10) -0.0002(10) 0.0126(12)
C15 0.0176(8) 0.0199(8) 0.0149(7) 0.0017(6) -0.0015(6) 0.0078(6)
C16 0.0192(8) 0.0272(9) 0.0172(8) 0.0046(7) 0.0015(7) 0.0085(7)
C17 0.0167(8) 0.0294(9) 0.0255(9) 0.0042(7) -0.0014(7) 0.0064(7)
C18 0.0222(9) 0.0354(10) 0.0163(8) -0.0016(7) -0.0069(7) 0.0103(8)
C19 0.0259(10) 0.0411(11) 0.0137(8) 0.0018(7) 0.0002(7) 0.0123(8)
C20 0.0195(9) 0.0277(9) 0.0152(8) 0.0036(7) 0.0005(7) 0.0086(7)
C21 0.0234(9) 0.0304(9) 0.0142(8) 0.0048(7) 0.0034(7) 0.0098(7)
C22 0.0205(9) 0.0302(9) 0.0164(8) 0.0079(7) 0.0046(6) 0.0105(7)
C23 0.0282(10) 0.0337(10) 0.0213(9) 0.0033(8) 0.0052(7) 0.0109(8)
C24 0.0379(12) 0.0419(12) 0.0246(9) 0.0050(8) 0.0106(8) 0.0204(9)
C25 0.0276(10) 0.0506(13) 0.0310(10) 0.0135(9) 0.0147(8) 0.0206(9)
C26 0.0209(9) 0.0399(11) 0.0288(10) 0.0105(8) 0.0060(7) 0.0076(8)
C27 0.0215(9) 0.0301(9) 0.0186(8) 0.0069(7) 0.0033(7) 0.0088(7)
C28 0.0254(10) 0.0347(10) 0.0275(9) 0.0078(8) 0.0028(8) 0.0091(8)
C29 0.0188(8) 0.0210(8) 0.0235(9) 0.0046(7) 0.0030(7) 0.0067(7)
C30 0.0221(9) 0.0277(9) 0.0248(9) 0.0056(7) 0.0008(7) 0.0073(7)
C31 0.0228(9) 0.0290(10) 0.0392(11) 0.0100(8) 0.0006(8) 0.0109(8)
C32 0.0268(10) 0.0274(10) 0.0455(12) 0.0060(9) 0.0086(9) 0.0163(8)
C33 0.0298(10) 0.0291(10) 0.0319(10) 0.0025(8) 0.0092(8) 0.0132(8)
C34 0.0211(9) 0.0223(8) 0.0253(9) 0.0039(7) 0.0051(7) 0.0079(7)
C35 0.0265(9) 0.0251(9) 0.0188(8) 0.0012(7) 0.0071(7) 0.0067(7)
C36 0.0182(8) 0.0307(9) 0.0140(8) 0.0030(7) 0.0045(6) 0.0051(7)
C37 0.0324(10) 0.0294(10) 0.0198(9) 0.0023(7) 0.0037(8) 0.0020(8)
C38 0.0307(11) 0.0417(12) 0.0182(9) -0.0016(8) -0.0007(8) -0.0020(9)
C39 0.0247(10) 0.0495(12) 0.0155(8) 0.0054(8) -0.0017(7) 0.0070(9)
C40 0.0201(9) 0.0390(11) 0.0194(8) 0.0081(8) 0.0029(7) 0.0098(8)
C41 0.0159(8) 0.0302(9) 0.0149(8) 0.0018(7) 0.0031(6) 0.0061(7)
C42 0.0214(9) 0.0304(10) 0.0224(9) 0.0020(7) 0.0024(7) 0.0042(7)
C43 0.0150(8) 0.0268(9) 0.0113(7) 0.0009(6) 0.0010(6) 0.0081(7)
C44 0.0180(8) 0.0268(9) 0.0150(8) 0.0040(6) 0.0013(6) 0.0075(7)
C45 0.0199(9) 0.0377(10) 0.0176(8) 0.0060(7) -0.0026(7) 0.0099(8)
C46 0.0181(9) 0.0412(11) 0.0214(9) 0.0022(8) -0.0059(7) 0.0034(8)
C47 0.0234(9) 0.0309(10) 0.0224(9) 0.0028(7) 0.0002(7) 0.0027(8)
C48 0.0194(8) 0.0275(9) 0.0148(7) 0.0016(7) 0.0015(6) 0.0065(7)
C49 0.0247(9) 0.0222(8) 0.0176(8) 0.0019(6) 0.0038(7) 0.0047(7)
C50 0.0232(9) 0.0243(9) 0.0240(9) 0.0077(7) 0.0049(7) 0.0072(7)
C51 0.0325(10) 0.0267(9) 0.0248(9) 0.0050(7) 0.0025(8) 0.0100(8)
C52 0.0390(12) 0.0313(10) 0.0290(10) 0.0113(8) -0.0014(9) 0.0096(9)
C53 0.0412(12) 0.0297(10) 0.0412(12) 0.0152(9) 0.0020(10) 0.0145(9)
C54 0.0443(13) 0.0252(10) 0.0425(12) 0.0091(9) 0.0108(10) 0.0156(9)
C55 0.0327(10) 0.0248(9) 0.0255(9) 0.0066(7) 0.0087(8) 0.0086(8)
C56 0.0674(18) 0.0317(12) 0.0331(12) -0.0030(9) 0.0069(11) 0.0045(11)
C61 0.116(6) 0.030(3) 0.050(3) -0.015(2) 0.014(4) -0.004(3)
C62 0.090(8) 0.098(10) 0.121(11) -0.055(8) 0.070(8) -0.001(7)
C63 0.078(6) 0.087(7) 0.168(12) -0.065(7) -0.023(7) 0.044(6)
C64 0.076(7) 0.050(5) 0.073(5) -0.011(4) -0.002(5) -0.010(4)
C65 0.078(5) 0.060(4) 0.047(3) 0.005(3) 0.008(3) -0.017(4)
C66 0.045(4) 0.051(5) 0.080(6) -0.014(4) -0.003(4) 0.004(4)
C67 0.123(11) 0.047(5) 0.222(17) 0.039(7) -0.077(10) -0.017(7)
C71 0.191(6) 0.217(6) 0.099(3) 0.069(4) 0.049(3) 0.105(5)
C72 0.191(6) 0.217(6) 0.099(3) 0.069(4) 0.049(3) 0.105(5)
C73 0.191(6) 0.217(6) 0.099(3) 0.069(4) 0.049(3) 0.105(5)
C74 0.191(6) 0.217(6) 0.099(3) 0.069(4) 0.049(3) 0.105(5)
C75 0.191(6) 0.217(6) 0.099(3) 0.069(4) 0.049(3) 0.105(5)
C76 0.191(6) 0.217(6) 0.099(3) 0.069(4) 0.049(3) 0.105(5)
C77 0.191(6) 0.217(6) 0.099(3) 0.069(4) 0.049(3) 0.105(5)

_geom_special_details            
;
 All esds (except the esd in the dihedral angle between two l.s. planes)
 are estimated using the full covariance matrix.  The cell esds are taken
 into account individually in the estimation of esds in distances, angles
 and torsion angles; correlations between esds in cell parameters are only
 used when they are defined by crystal symmetry.  An approximate (isotropic)
 treatment of cell esds is used for estimating esds involving l.s. planes.
;

loop_
_geom_bond_atom_site_label_1
_geom_bond_atom_site_label_2
_geom_bond_distance
_geom_bond_site_symmetry_2
_geom_bond_publ_flag
Zn1 O1 1.9559(12) . ?
Zn1 O2 2.0253(12) . ?
Zn1 N1 2.0557(15) . ?
Zn1 O4 2.0867(12) . ?
Zn1 N2 2.1288(15) . ?
Zn2 O3 1.9628(13) . ?
Zn2 O4 2.0508(12) . ?
Zn2 O2 2.0526(12) . ?
Zn2 N3 2.0596(15) . ?
Zn2 N4 2.1316(16) . ?
Cl1 C2 1.7336(19) . ?
Cl2 C4 1.7435(19) . ?
Cl3 C16 1.7231(18) . ?
Cl4 C18 1.7412(18) . ?
Cl5 C44 1.7323(19) . ?
Cl6 C46 1.7421(19) . ?
Cl7 C32 1.744(2) . ?
Cl8 C30 1.736(2) . ?
S1 C13 1.777(2) . ?
S1 C14 1.794(3) . ?
S2 C27 1.7793(19) . ?
S2 C28 1.795(2) . ?
S3 C41 1.7753(18) . ?
S3 C42 1.794(2) . ?
S4 C55 1.777(2) . ?
S4 C56 1.800(3) . ?
F1 C14 1.328(3) . ?
F2 C14 1.335(3) . ?
F3 C14 1.336(3) . ?
F4 C28 1.341(2) . ?
F5 C28 1.337(3) . ?
F6 C28 1.342(3) . ?
F7 C42 1.337(2) . ?
F8 C42 1.334(2) . ?
F9 C42 1.343(2) . ?
F10 C56 1.329(3) . ?
F11 C56 1.328(3) . ?
F12 C56 1.332(3) . ?
N1 C7 1.291(2) . ?
N1 C8 1.437(2) . ?
N2 C21 1.288(2) . ?
N2 C22 1.431(2) . ?
N3 C35 1.295(2) . ?
N3 C36 1.427(2) . ?
N4 C49 1.287(2) . ?
N4 C50 1.427(2) . ?
O1 C1 1.289(2) . ?
O2 C15 1.316(2) . ?
O3 C29 1.282(2) . ?
O4 C43 1.323(2) . ?
C1 C6 1.424(3) . ?
C1 C2 1.429(2) . ?
C2 C3 1.373(3) . ?
C3 C4 1.391(3) . ?
C3 H3 0.9500 . ?
C4 C5 1.370(3) . ?
C5 C6 1.415(3) . ?
C5 H5 0.9500 . ?
C6 C7 1.439(3) . ?
C7 H7 0.9500 . ?
C8 C9 1.380(3) . ?
C8 C13 1.399(3) . ?
C9 C10 1.390(3) . ?
C9 H9 0.9500 . ?
C10 C11 1.382(4) . ?
C10 H10 0.9500 . ?
C11 C12 1.369(4) . ?
C11 H11 0.9500 . ?
C12 C13 1.397(3) . ?
C12 H12 0.9500 . ?
C15 C16 1.410(3) . ?
C15 C20 1.415(2) . ?
C16 C17 1.377(3) . ?
C17 C18 1.388(3) . ?
C17 H17 0.9500 . ?
C18 C19 1.372(3) . ?
C19 C20 1.411(2) . ?
C19 H19 0.9500 . ?
C20 C21 1.455(3) . ?
C21 H21 0.9500 . ?
C22 C23 1.394(3) . ?
C22 C27 1.399(3) . ?
C23 C24 1.388(3) . ?
C23 H23 0.9500 . ?
C24 C25 1.386(3) . ?
C24 H24 0.9500 . ?
C25 C26 1.391(3) . ?
C25 H25 0.9500 . ?
C26 C27 1.383(3) . ?
C26 H26 0.9500 . ?
C29 C30 1.428(3) . ?
C29 C34 1.430(3) . ?
C30 C31 1.372(3) . ?
C31 C32 1.394(3) . ?
C31 H31 0.9500 . ?
C32 C33 1.365(3) . ?
C33 C34 1.418(3) . ?
C33 H33 0.9500 . ?
C34 C35 1.441(3) . ?
C35 H35 0.9500 . ?
C36 C41 1.393(3) . ?
C36 C37 1.395(3) . ?
C37 C38 1.389(3) . ?
C37 H37 0.9500 . ?
C38 C39 1.379(3) . ?
C38 H38 0.9500 . ?
C39 C40 1.390(3) . ?
C39 H39 0.9500 . ?
C40 C41 1.393(3) . ?
C40 H40 0.9500 . ?
C43 C48 1.411(3) . ?
C43 C44 1.412(2) . ?
C44 C45 1.376(3) . ?
C45 C46 1.387(3) . ?
C45 H45 0.9500 . ?
C46 C47 1.371(3) . ?
C47 C48 1.408(3) . ?
C47 H47 0.9500 . ?
C48 C49 1.452(3) . ?
C49 H49 0.9500 . ?
C50 C51 1.397(3) . ?
C50 C55 1.398(3) . ?
C51 C52 1.378(3) . ?
C51 H51 0.9500 . ?
C52 C53 1.390(3) . ?
C52 H52 0.9500 . ?
C53 C54 1.382(3) . ?
C53 H53 0.9500 . ?
C54 C55 1.399(3) . ?
C54 H54 0.9500 . ?
C61 C62 1.3900 . ?
C61 C66 1.3900 . ?
C61 C67 1.494(13) . ?
C62 C63 1.3900 . ?
C62 H62 0.9500 . ?
C63 C64 1.3900 . ?
C63 H63 0.9500 . ?
C64 C65 1.3900 . ?
C64 H64 0.9500 . ?
C65 C66 1.3900 . ?
C65 H65 0.9500 . ?
C66 H66 0.9500 . ?
C67 H67A 0.9800 . ?
C67 H67B 0.9800 . ?
C67 H67C 0.9800 . ?
C71 C72 1.3900 . ?
C71 C76 1.3900 . ?
C71 C77 1.666(9) . ?
C72 C73 1.3900 . ?
C72 H72 0.9500 . ?
C73 C74 1.3900 . ?
C73 H73 0.9500 . ?
C74 C75 1.3900 . ?
C74 H74 0.9500 . ?
C75 C76 1.3900 . ?
C75 H75 0.9500 . ?
C76 H76 0.9500 . ?
C77 H77A 0.9800 . ?
C77 H77B 0.9800 . ?
C77 H77C 0.9800 . ?

loop_
_geom_angle_atom_site_label_1
_geom_angle_atom_site_label_2
_geom_angle_atom_site_label_3
_geom_angle
_geom_angle_site_symmetry_1
_geom_angle_site_symmetry_3
_geom_angle_publ_flag
O1 Zn1 O2 165.19(5) . . ?
O1 Zn1 N1 92.87(6) . . ?
O2 Zn1 N1 100.66(6) . . ?
O1 Zn1 O4 92.85(5) . . ?
O2 Zn1 O4 75.25(5) . . ?
N1 Zn1 O4 119.97(6) . . ?
O1 Zn1 N2 95.80(5) . . ?
O2 Zn1 N2 86.31(5) . . ?
N1 Zn1 N2 105.89(6) . . ?
O4 Zn1 N2 132.75(5) . . ?
O3 Zn2 O4 163.05(5) . . ?
O3 Zn2 O2 89.21(5) . . ?
O4 Zn2 O2 75.45(5) . . ?
O3 Zn2 N3 91.60(6) . . ?
O4 Zn2 N3 104.99(5) . . ?
O2 Zn2 N3 143.43(6) . . ?
O3 Zn2 N4 96.37(6) . . ?
O4 Zn2 N4 84.94(5) . . ?
O2 Zn2 N4 118.32(5) . . ?
N3 Zn2 N4 97.92(6) . . ?
C13 S1 C14 100.67(11) . . ?
C27 S2 C28 97.83(9) . . ?
C41 S3 C42 98.53(8) . . ?
C55 S4 C56 101.07(11) . . ?
C7 N1 C8 115.83(16) . . ?
C7 N1 Zn1 122.04(13) . . ?
C8 N1 Zn1 121.73(11) . . ?
C21 N2 C22 117.00(15) . . ?
C21 N2 Zn1 122.60(13) . . ?
C22 N2 Zn1 117.41(11) . . ?
C35 N3 C36 117.40(15) . . ?
C35 N3 Zn2 122.87(12) . . ?
C36 N3 Zn2 119.16(11) . . ?
C49 N4 C50 118.99(16) . . ?
C49 N4 Zn2 125.05(13) . . ?
C50 N4 Zn2 114.50(12) . . ?
C1 O1 Zn1 128.13(12) . . ?
C15 O2 Zn1 125.56(10) . . ?
C15 O2 Zn2 127.04(10) . . ?
Zn1 O2 Zn2 103.05(5) . . ?
C29 O3 Zn2 128.76(12) . . ?
C43 O4 Zn2 125.61(11) . . ?
C43 O4 Zn1 121.10(10) . . ?
Zn2 O4 Zn1 100.99(5) . . ?
O1 C1 C6 124.68(16) . . ?
O1 C1 C2 119.91(17) . . ?
C6 C1 C2 115.39(16) . . ?
C3 C2 C1 123.04(18) . . ?
C3 C2 Cl1 119.27(15) . . ?
C1 C2 Cl1 117.68(14) . . ?
C2 C3 C4 119.60(18) . . ?
C2 C3 H3 120.2 . . ?
C4 C3 H3 120.2 . . ?
C5 C4 C3 120.65(18) . . ?
C5 C4 Cl2 120.09(17) . . ?
C3 C4 Cl2 119.26(15) . . ?
C4 C5 C6 120.27(19) . . ?
C4 C5 H5 119.9 . . ?
C6 C5 H5 119.9 . . ?
C5 C6 C1 121.03(17) . . ?
C5 C6 C7 114.87(17) . . ?
C1 C6 C7 124.04(16) . . ?
N1 C7 C6 128.13(17) . . ?
N1 C7 H7 115.9 . . ?
C6 C7 H7 115.9 . . ?
C9 C8 C13 119.00(19) . . ?
C9 C8 N1 118.77(17) . . ?
C13 C8 N1 122.21(18) . . ?
C8 C9 C10 120.8(2) . . ?
C8 C9 H9 119.6 . . ?
C10 C9 H9 119.6 . . ?
C11 C10 C9 120.1(2) . . ?
C11 C10 H10 120.0 . . ?
C9 C10 H10 120.0 . . ?
C12 C11 C10 119.7(2) . . ?
C12 C11 H11 120.1 . . ?
C10 C11 H11 120.1 . . ?
C11 C12 C13 120.8(2) . . ?
C11 C12 H12 119.6 . . ?
C13 C12 H12 119.6 . . ?
C12 C13 C8 119.6(2) . . ?
C12 C13 S1 118.45(17) . . ?
C8 C13 S1 121.95(16) . . ?
F1 C14 F2 108.0(2) . . ?
F1 C14 F3 105.8(2) . . ?
F2 C14 F3 107.4(2) . . ?
F1 C14 S1 114.30(17) . . ?
F2 C14 S1 107.49(19) . . ?
F3 C14 S1 113.6(2) . . ?
O2 C15 C16 120.95(16) . . ?
O2 C15 C20 121.98(16) . . ?
C16 C15 C20 117.05(16) . . ?
C17 C16 C15 122.64(17) . . ?
C17 C16 Cl3 118.62(15) . . ?
C15 C16 Cl3 118.73(13) . . ?
C16 C17 C18 118.90(18) . . ?
C16 C17 H17 120.5 . . ?
C18 C17 H17 120.5 . . ?
C19 C18 C17 121.18(17) . . ?
C19 C18 Cl4 120.39(15) . . ?
C17 C18 Cl4 118.43(15) . . ?
C18 C19 C20 120.08(17) . . ?
C18 C19 H19 120.0 . . ?
C20 C19 H19 120.0 . . ?
C19 C20 C15 120.11(17) . . ?
C19 C20 C21 115.90(16) . . ?
C15 C20 C21 123.90(16) . . ?
N2 C21 C20 127.13(16) . . ?
N2 C21 H21 116.4 . . ?
C20 C21 H21 116.4 . . ?
C23 C22 C27 118.88(17) . . ?
C23 C22 N2 119.99(17) . . ?
C27 C22 N2 120.95(16) . . ?
C24 C23 C22 120.6(2) . . ?
C24 C23 H23 119.7 . . ?
C22 C23 H23 119.7 . . ?
C25 C24 C23 120.21(19) . . ?
C25 C24 H24 119.9 . . ?
C23 C24 H24 119.9 . . ?
C24 C25 C26 119.55(18) . . ?
C24 C25 H25 120.2 . . ?
C26 C25 H25 120.2 . . ?
C27 C26 C25 120.5(2) . . ?
C27 C26 H26 119.8 . . ?
C25 C26 H26 119.8 . . ?
C26 C27 C22 120.32(18) . . ?
C26 C27 S2 118.81(15) . . ?
C22 C27 S2 120.85(14) . . ?
F5 C28 F4 107.48(17) . . ?
F5 C28 F6 107.44(18) . . ?
F4 C28 F6 105.60(17) . . ?
F5 C28 S2 108.48(14) . . ?
F4 C28 S2 113.68(15) . . ?
F6 C28 S2 113.82(14) . . ?
O3 C29 C30 119.61(17) . . ?
O3 C29 C34 124.72(17) . . ?
C30 C29 C34 115.67(16) . . ?
C31 C30 C29 123.24(18) . . ?
C31 C30 Cl8 119.22(15) . . ?
C29 C30 Cl8 117.53(14) . . ?
C30 C31 C32 119.10(19) . . ?
C30 C31 H31 120.4 . . ?
C32 C31 H31 120.4 . . ?
C33 C32 C31 121.16(18) . . ?
C33 C32 Cl7 120.90(17) . . ?
C31 C32 Cl7 117.94(16) . . ?
C32 C33 C34 120.37(19) . . ?
C32 C33 H33 119.8 . . ?
C34 C33 H33 119.8 . . ?
C33 C34 C29 120.42(18) . . ?
C33 C34 C35 116.02(17) . . ?
C29 C34 C35 123.54(16) . . ?
N3 C35 C34 127.51(17) . . ?
N3 C35 H35 116.2 . . ?
C34 C35 H35 116.2 . . ?
C41 C36 C37 119.06(17) . . ?
C41 C36 N3 120.19(16) . . ?
C37 C36 N3 120.72(17) . . ?
C38 C37 C36 120.3(2) . . ?
C38 C37 H37 119.9 . . ?
C36 C37 H37 119.9 . . ?
C39 C38 C37 120.50(19) . . ?
C39 C38 H38 119.8 . . ?
C37 C38 H38 119.8 . . ?
C38 C39 C40 119.81(18) . . ?
C38 C39 H39 120.1 . . ?
C40 C39 H39 120.1 . . ?
C39 C40 C41 119.97(19) . . ?
C39 C40 H40 120.0 . . ?
C41 C40 H40 120.0 . . ?
C36 C41 C40 120.38(17) . . ?
C36 C41 S3 120.78(14) . . ?
C40 C41 S3 118.83(15) . . ?
F8 C42 F7 106.74(16) . . ?
F8 C42 F9 107.37(16) . . ?
F7 C42 F9 107.14(16) . . ?
F8 C42 S3 113.60(14) . . ?
F7 C42 S3 113.82(14) . . ?
F9 C42 S3 107.81(13) . . ?
O4 C43 C48 122.74(15) . . ?
O4 C43 C44 120.43(16) . . ?
C48 C43 C44 116.82(16) . . ?
C45 C44 C43 122.48(17) . . ?
C45 C44 Cl5 118.65(14) . . ?
C43 C44 Cl5 118.87(14) . . ?
C44 C45 C46 119.06(17) . . ?
C44 C45 H45 120.5 . . ?
C46 C45 H45 120.5 . . ?
C47 C46 C45 121.18(18) . . ?
C47 C46 Cl6 119.70(17) . . ?
C45 C46 Cl6 119.10(15) . . ?
C46 C47 C48 119.80(19) . . ?
C46 C47 H47 120.1 . . ?
C48 C47 H47 120.1 . . ?
C47 C48 C43 120.59(17) . . ?
C47 C48 C49 115.65(17) . . ?
C43 C48 C49 123.76(16) . . ?
N4 C49 C48 125.89(17) . . ?
N4 C49 H49 117.1 . . ?
C48 C49 H49 117.1 . . ?
C51 C50 C55 119.09(18) . . ?
C51 C50 N4 117.32(17) . . ?
C55 C50 N4 123.02(17) . . ?
C52 C51 C50 120.79(19) . . ?
C52 C51 H51 119.6 . . ?
C50 C51 H51 119.6 . . ?
C51 C52 C53 120.1(2) . . ?
C51 C52 H52 119.9 . . ?
C53 C52 H52 119.9 . . ?
C54 C53 C52 119.78(19) . . ?
C54 C53 H53 120.1 . . ?
C52 C53 H53 120.1 . . ?
C53 C54 C55 120.5(2) . . ?
C53 C54 H54 119.8 . . ?
C55 C54 H54 119.8 . . ?
C50 C55 C54 119.57(19) . . ?
C50 C55 S4 121.61(15) . . ?
C54 C55 S4 118.54(16) . . ?
F11 C56 F10 106.2(2) . . ?
F11 C56 F12 107.8(2) . . ?
F10 C56 F12 108.0(3) . . ?
F11 C56 S4 113.5(2) . . ?
F10 C56 S4 113.76(17) . . ?
F12 C56 S4 107.30(19) . . ?
C62 C61 C66 120.0 . . ?
C62 C61 C67 114.1(8) . . ?
C66 C61 C67 125.6(8) . . ?
C63 C62 C61 120.0 . . ?
C63 C62 H62 120.0 . . ?
C61 C62 H62 120.0 . . ?
C62 C63 C64 120.0 . . ?
C62 C63 H63 120.0 . . ?
C64 C63 H63 120.0 . . ?
C63 C64 C65 120.0 . . ?
C63 C64 H64 120.0 . . ?
C65 C64 H64 120.0 . . ?
C64 C65 C66 120.0 . . ?
C64 C65 H65 120.0 . . ?
C66 C65 H65 120.0 . . ?
C65 C66 C61 120.0 . . ?
C65 C66 H66 120.0 . . ?
C61 C66 H66 120.0 . . ?
C61 C67 H67A 109.5 . . ?
C61 C67 H67B 109.5 . . ?
H67A C67 H67B 109.5 . . ?
C61 C67 H67C 109.5 . . ?
H67A C67 H67C 109.5 . . ?
H67B C67 H67C 109.5 . . ?
C72 C71 C76 120.0 . . ?
C72 C71 C77 116.8(8) . . ?
C76 C71 C77 123.0(8) . . ?
C71 C72 C73 120.0 . . ?
C71 C72 H72 120.0 . . ?
C73 C72 H72 120.0 . . ?
C72 C73 C74 120.0 . . ?
C72 C73 H73 120.0 . . ?
C74 C73 H73 120.0 . . ?
C75 C74 C73 120.0 . . ?
C75 C74 H74 120.0 . . ?
C73 C74 H74 120.0 . . ?
C76 C75 C74 120.0 . . ?
C76 C75 H75 120.0 . . ?
C74 C75 H75 120.0 . . ?
C75 C76 C71 120.0 . . ?
C75 C76 H76 120.0 . . ?
C71 C76 H76 120.0 . . ?
C71 C77 H77A 109.5 . . ?
C71 C77 H77B 109.5 . . ?
H77A C77 H77B 109.5 . . ?
C71 C77 H77C 109.5 . . ?
H77A C77 H77C 109.5 . . ?
H77B C77 H77C 109.5 . . ?

loop_
_geom_torsion_atom_site_label_1
_geom_torsion_atom_site_label_2
_geom_torsion_atom_site_label_3
_geom_torsion_atom_site_label_4
_geom_torsion
_geom_torsion_site_symmetry_1
_geom_torsion_site_symmetry_2
_geom_torsion_site_symmetry_3
_geom_torsion_site_symmetry_4
_geom_torsion_publ_flag
Zn1 O1 C1 C6 -2.8(2) . . . . ?
Zn1 O1 C1 C2 175.36(12) . . . . ?
O1 C1 C2 C3 -179.76(16) . . . . ?
C6 C1 C2 C3 -1.4(3) . . . . ?
O1 C1 C2 Cl1 -0.9(2) . . . . ?
C6 C1 C2 Cl1 177.51(13) . . . . ?
C1 C2 C3 C4 0.3(3) . . . . ?
Cl1 C2 C3 C4 -178.63(15) . . . . ?
C2 C3 C4 C5 0.8(3) . . . . ?
C2 C3 C4 Cl2 -179.77(15) . . . . ?
C3 C4 C5 C6 -0.5(3) . . . . ?
Cl2 C4 C5 C6 179.99(15) . . . . ?
C4 C5 C6 C1 -0.7(3) . . . . ?
C4 C5 C6 C7 176.49(18) . . . . ?
O1 C1 C6 C5 179.87(17) . . . . ?
C2 C1 C6 C5 1.6(3) . . . . ?
O1 C1 C6 C7 3.0(3) . . . . ?
C2 C1 C6 C7 -175.32(17) . . . . ?
C8 N1 C7 C6 175.98(18) . . . . ?
Zn1 N1 C7 C6 3.2(3) . . . . ?
C5 C6 C7 N1 179.58(19) . . . . ?
C1 C6 C7 N1 -3.3(3) . . . . ?
C7 N1 C8 C9 -85.1(2) . . . . ?
Zn1 N1 C8 C9 87.72(19) . . . . ?
C7 N1 C8 C13 96.4(2) . . . . ?
Zn1 N1 C8 C13 -90.81(19) . . . . ?
C13 C8 C9 C10 -0.7(3) . . . . ?
N1 C8 C9 C10 -179.32(19) . . . . ?
C8 C9 C10 C11 1.0(4) . . . . ?
C9 C10 C11 C12 -0.3(4) . . . . ?
C10 C11 C12 C13 -0.7(4) . . . . ?
C11 C12 C13 C8 1.0(3) . . . . ?
C11 C12 C13 S1 178.90(19) . . . . ?
C9 C8 C13 C12 -0.2(3) . . . . ?
N1 C8 C13 C12 178.29(18) . . . . ?
C9 C8 C13 S1 -178.10(15) . . . . ?
N1 C8 C13 S1 0.4(3) . . . . ?
C14 S1 C13 C12 89.10(19) . . . . ?
C14 S1 C13 C8 -93.01(18) . . . . ?
C13 S1 C14 F1 66.7(2) . . . . ?
C13 S1 C14 F2 -173.37(17) . . . . ?
C13 S1 C14 F3 -54.75(19) . . . . ?
Zn1 O2 C15 C16 -143.52(14) . . . . ?
Zn2 O2 C15 C16 64.0(2) . . . . ?
Zn1 O2 C15 C20 35.2(2) . . . . ?
Zn2 O2 C15 C20 -117.35(16) . . . . ?
O2 C15 C16 C17 179.95(17) . . . . ?
C20 C15 C16 C17 1.2(3) . . . . ?
O2 C15 C16 Cl3 1.0(2) . . . . ?
C20 C15 C16 Cl3 -177.75(13) . . . . ?
C15 C16 C17 C18 0.1(3) . . . . ?
Cl3 C16 C17 C18 179.06(15) . . . . ?
C16 C17 C18 C19 -0.5(3) . . . . ?
C16 C17 C18 Cl4 -179.68(15) . . . . ?
C17 C18 C19 C20 -0.5(3) . . . . ?
Cl4 C18 C19 C20 178.67(15) . . . . ?
C18 C19 C20 C15 1.9(3) . . . . ?
C18 C19 C20 C21 -174.72(18) . . . . ?
O2 C15 C20 C19 179.10(17) . . . . ?
C16 C15 C20 C19 -2.2(3) . . . . ?
O2 C15 C20 C21 -4.6(3) . . . . ?
C16 C15 C20 C21 174.15(17) . . . . ?
C22 N2 C21 C20 -169.51(18) . . . . ?
Zn1 N2 C21 C20 -9.6(3) . . . . ?
C19 C20 C21 N2 168.36(19) . . . . ?
C15 C20 C21 N2 -8.1(3) . . . . ?
C21 N2 C22 C23 49.2(2) . . . . ?
Zn1 N2 C22 C23 -111.78(16) . . . . ?
C21 N2 C22 C27 -135.76(18) . . . . ?
Zn1 N2 C22 C27 63.3(2) . . . . ?
C27 C22 C23 C24 0.4(3) . . . . ?
N2 C22 C23 C24 175.54(18) . . . . ?
C22 C23 C24 C25 -0.8(3) . . . . ?
C23 C24 C25 C26 0.3(3) . . . . ?
C24 C25 C26 C27 0.5(3) . . . . ?
C25 C26 C27 C22 -0.9(3) . . . . ?
C25 C26 C27 S2 -179.21(16) . . . . ?
C23 C22 C27 C26 0.5(3) . . . . ?
N2 C22 C27 C26 -174.64(17) . . . . ?
C23 C22 C27 S2 178.71(14) . . . . ?
N2 C22 C27 S2 3.6(2) . . . . ?
C28 S2 C27 C26 -85.91(17) . . . . ?
C28 S2 C27 C22 95.82(16) . . . . ?
C27 S2 C28 F5 -177.37(14) . . . . ?
C27 S2 C28 F4 -57.88(16) . . . . ?
C27 S2 C28 F6 63.09(17) . . . . ?
Zn2 O3 C29 C30 -175.16(13) . . . . ?
Zn2 O3 C29 C34 5.1(3) . . . . ?
O3 C29 C30 C31 178.29(19) . . . . ?
C34 C29 C30 C31 -1.9(3) . . . . ?
O3 C29 C30 Cl8 -2.2(2) . . . . ?
C34 C29 C30 Cl8 177.58(14) . . . . ?
C29 C30 C31 C32 1.2(3) . . . . ?
Cl8 C30 C31 C32 -178.37(16) . . . . ?
C30 C31 C32 C33 0.3(3) . . . . ?
C30 C31 C32 Cl7 -179.68(16) . . . . ?
C31 C32 C33 C34 -0.9(3) . . . . ?
Cl7 C32 C33 C34 179.13(16) . . . . ?
C32 C33 C34 C29 0.0(3) . . . . ?
C32 C33 C34 C35 178.51(19) . . . . ?
O3 C29 C34 C33 -178.91(19) . . . . ?
C30 C29 C34 C33 1.3(3) . . . . ?
O3 C29 C34 C35 2.7(3) . . . . ?
C30 C29 C34 C35 -177.05(18) . . . . ?
C36 N3 C35 C34 -177.99(18) . . . . ?
Zn2 N3 C35 C34 -6.7(3) . . . . ?
C33 C34 C35 N3 -179.83(19) . . . . ?
C29 C34 C35 N3 -1.4(3) . . . . ?
C35 N3 C36 C41 -127.13(19) . . . . ?
Zn2 N3 C36 C41 61.3(2) . . . . ?
C35 N3 C36 C37 54.9(2) . . . . ?
Zn2 N3 C36 C37 -116.72(17) . . . . ?
C41 C36 C37 C38 -0.3(3) . . . . ?
N3 C36 C37 C38 177.72(18) . . . . ?
C36 C37 C38 C39 0.3(3) . . . . ?
C37 C38 C39 C40 0.2(3) . . . . ?
C38 C39 C40 C41 -0.7(3) . . . . ?
C37 C36 C41 C40 -0.2(3) . . . . ?
N3 C36 C41 C40 -178.23(16) . . . . ?
C37 C36 C41 S3 178.80(14) . . . . ?
N3 C36 C41 S3 0.8(2) . . . . ?
C39 C40 C41 C36 0.7(3) . . . . ?
C39 C40 C41 S3 -178.31(15) . . . . ?
C42 S3 C41 C36 89.35(16) . . . . ?
C42 S3 C41 C40 -91.63(16) . . . . ?
C41 S3 C42 F8 58.05(16) . . . . ?
C41 S3 C42 F7 -64.40(15) . . . . ?
C41 S3 C42 F9 176.90(14) . . . . ?
Zn2 O4 C43 C48 34.2(2) . . . . ?
Zn1 O4 C43 C48 -100.67(17) . . . . ?
Zn2 O4 C43 C44 -146.88(13) . . . . ?
Zn1 O4 C43 C44 78.22(18) . . . . ?
O4 C43 C44 C45 -178.01(16) . . . . ?
C48 C43 C44 C45 0.9(3) . . . . ?
O4 C43 C44 Cl5 1.5(2) . . . . ?
C48 C43 C44 Cl5 -179.58(13) . . . . ?
C43 C44 C45 C46 1.1(3) . . . . ?
Cl5 C44 C45 C46 -178.42(15) . . . . ?
C44 C45 C46 C47 -1.6(3) . . . . ?
C44 C45 C46 Cl6 176.86(15) . . . . ?
C45 C46 C47 C48 0.0(3) . . . . ?
Cl6 C46 C47 C48 -178.39(15) . . . . ?
C46 C47 C48 C43 2.0(3) . . . . ?
C46 C47 C48 C49 -178.08(18) . . . . ?
O4 C43 C48 C47 176.45(16) . . . . ?
C44 C43 C48 C47 -2.5(2) . . . . ?
O4 C43 C48 C49 -3.4(3) . . . . ?
C44 C43 C48 C49 177.66(16) . . . . ?
C50 N4 C49 C48 -173.76(17) . . . . ?
Zn2 N4 C49 C48 -8.4(3) . . . . ?
C47 C48 C49 N4 170.40(18) . . . . ?
C43 C48 C49 N4 -9.7(3) . . . . ?
C49 N4 C50 C51 -126.02(19) . . . . ?
Zn2 N4 C50 C51 67.11(19) . . . . ?
C49 N4 C50 C55 62.7(3) . . . . ?
Zn2 N4 C50 C55 -104.15(19) . . . . ?
C55 C50 C51 C52 0.4(3) . . . . ?
N4 C50 C51 C52 -171.20(19) . . . . ?
C50 C51 C52 C53 2.5(3) . . . . ?
C51 C52 C53 C54 -2.4(4) . . . . ?
C52 C53 C54 C55 -0.5(4) . . . . ?
C51 C50 C55 C54 -3.3(3) . . . . ?
N4 C50 C55 C54 167.82(19) . . . . ?
C51 C50 C55 S4 -177.12(16) . . . . ?
N4 C50 C55 S4 -6.0(3) . . . . ?
C53 C54 C55 C50 3.4(3) . . . . ?
C53 C54 C55 S4 177.38(18) . . . . ?
C56 S4 C55 C50 -108.28(19) . . . . ?
C56 S4 C55 C54 77.8(2) . . . . ?
C55 S4 C56 F11 -62.0(2) . . . . ?
C55 S4 C56 F10 59.6(2) . . . . ?
C55 S4 C56 F12 179.00(19) . . . . ?
C66 C61 C62 C63 0.0 . . . . ?
C67 C61 C62 C63 175.0(8) . . . . ?
C61 C62 C63 C64 0.0 . . . . ?
C62 C63 C64 C65 0.0 . . . . ?
C63 C64 C65 C66 0.0 . . . . ?
C64 C65 C66 C61 0.0 . . . . ?
C62 C61 C66 C65 0.0 . . . . ?
C67 C61 C66 C65 -174.4(9) . . . . ?
C76 C71 C72 C73 0.0 . . . . ?
C77 C71 C72 C73 -175.3(14) . . . . ?
C71 C72 C73 C74 0.0 . . . . ?
C72 C73 C74 C75 0.0 . . . . ?
C73 C74 C75 C76 0.0 . . . . ?
C74 C75 C76 C71 0.0 . . . . ?
C72 C71 C76 C75 0.0 . . . . ?
C77 C71 C76 C75 175.0(15) . . . . ?

_refine_diff_density_max         0.837
_refine_diff_density_min         -0.685
_refine_diff_density_rms         0.059

_shelx_res_file                  
;
TITL s21mdj11_auto_a.res in P-1
    s21mdj11.res
    created by SHELXL-2018/3 at 11:41:16 on 18-Aug-2021
CELL 1.54184 12.6757 13.2778 21.3664 100.5900 97.3928 103.1820
ZERR 2.0000 0.0002 0.0003 0.0004 0.0014 0.0013 0.0016
LATT 1
SFAC C H CL F N O S ZN
UNIT 126 72 16 24 8 8 8 4
LIST 4
ACTA
FMAP 2
PLAN 10
BOND $H
CONF
TEMP -123
SIZE 0.119 0.183 0.213
EADP C71 C72 C73 C74 C75 C76 C77
DFIX C71 C77 1.55 0.01
L.S. 8
ACTA
WGHT    0.038700    2.232400
FVAR       2.98914
ZN1   8    0.698211    0.561675    0.776060    11.00000    0.01396    0.01966 =
         0.01333    0.00200   -0.00009    0.00669
ZN2   8    0.829158    0.401285    0.713954    11.00000    0.01680    0.02259 =
         0.01273    0.00152    0.00062    0.00890
CL1   3    0.305913    0.474119    0.705237    11.00000    0.01734    0.03140 =
         0.04150    0.00778   -0.00102    0.00272
CL2   3    0.316661    0.885620    0.720187    11.00000    0.02999    0.04211 =
         0.06188    0.02083    0.00763    0.02387
CL3   3    1.076472    0.592564    0.766228    11.00000    0.02098    0.05585 =
         0.02140    0.01280    0.00588    0.00919
CL4   3    1.181492    0.667332    1.024292    11.00000    0.02687    0.05980 =
         0.02071   -0.00374   -0.01131    0.01221
CL5   3    0.612720    0.599863    0.611910    11.00000    0.02369    0.02779 =
         0.02021    0.00771    0.00008    0.00888
CL6   3    0.281784    0.250648    0.512379    11.00000    0.02644    0.05229 =
         0.04285    0.00744   -0.01817   -0.00318
CL7   3    1.253598    0.112491    0.685309    11.00000    0.04601    0.04905 =
         0.06429    0.00743    0.01375    0.03583
CL8   3    1.090614    0.327450    0.871171    11.00000    0.03116    0.05545 =
         0.02341    0.00809   -0.00183    0.01937
S1    7    0.853950    0.806978    0.932943    11.00000    0.04421    0.03259 =
         0.02792    0.00419   -0.00491    0.00176
S2    7    0.490687    0.354124    0.796030    11.00000    0.02314    0.02949 =
         0.01952    0.00349    0.00229    0.00609
S3    7    0.884238    0.576336    0.619738    11.00000    0.01885    0.02687 =
         0.01758    0.00085    0.00187    0.00787
S4    7    0.712481    0.057786    0.613986    11.00000    0.05107    0.03066 =
         0.02375    0.00471    0.01349    0.01226
F1    4    0.727260    0.930135    0.904196    11.00000    0.06344    0.08319 =
         0.04264   -0.00221   -0.00639    0.03951
F2    4    0.769296    0.928826    1.005003    11.00000    0.07808    0.07724 =
         0.03699    0.00221    0.01727    0.02134
F3    4    0.886699    1.014277    0.956549    11.00000    0.07438    0.03502 =
         0.05117    0.00014    0.00360    0.00914
F4    4    0.589523    0.279967    0.886970    11.00000    0.03251    0.05036 =
         0.03219    0.00937   -0.00539    0.01548
F5    4    0.506131    0.166296    0.798726    11.00000    0.05029    0.03251 =
         0.03895    0.00403    0.00485    0.01501
F6    4    0.414040    0.224519    0.869238    11.00000    0.03375    0.04751 =
         0.04549    0.02289    0.01276    0.00975
F7    4    1.069071    0.527689    0.599493    11.00000    0.02428    0.04083 =
         0.04633    0.00853    0.00977    0.01411
F8    4    1.010525    0.615436    0.534001    11.00000    0.03536    0.04886 =
         0.02271    0.00904    0.00800    0.00208
F9    4    1.079063    0.693427    0.633508    11.00000    0.02765    0.03494 =
         0.03280   -0.00113   -0.00035   -0.00256
F10   4    0.514725   -0.026777    0.634935    11.00000    0.05759    0.04783 =
         0.07188   -0.00304    0.02042   -0.00714
F11   4    0.615921   -0.134041    0.624841    11.00000    0.10477    0.02937 =
         0.05526    0.00742    0.01144    0.00557
F12   4    0.551841   -0.083212    0.541308    11.00000    0.09504    0.05279 =
         0.03733   -0.00690   -0.00799    0.00206
N1    5    0.742912    0.723789    0.787819    11.00000    0.01632    0.01945 =
         0.02126    0.00038   -0.00160    0.00440
N2    5    0.690011    0.532871    0.870318    11.00000    0.01787    0.02452 =
         0.01582    0.00453    0.00261    0.00685
N3    5    0.879468    0.349984    0.628538    11.00000    0.02077    0.02392 =
         0.01513    0.00290    0.00265    0.00681
N4    5    0.703554    0.261951    0.710730    11.00000    0.02335    0.02196 =
         0.01701    0.00417    0.00324    0.00826
O1    6    0.541593    0.553131    0.752608    11.00000    0.01499    0.02275 =
         0.02002    0.00431    0.00092    0.00669
O2    6    0.848123    0.531191    0.787372    11.00000    0.01545    0.02590 =
         0.01225   -0.00010   -0.00143    0.00923
O3    6    0.947988    0.361815    0.764340    11.00000    0.02258    0.03305 =
         0.01809    0.00304    0.00113    0.01532
O4    6    0.701081    0.464423    0.688009    11.00000    0.01564    0.02201 =
         0.01317    0.00082   -0.00160    0.00732
C1    1    0.496140    0.629107    0.746473    11.00000    0.01735    0.02649 =
         0.01278    0.00460    0.00242    0.00958
C2    1    0.380173    0.605989    0.724187    11.00000    0.01627    0.02967 =
         0.01845    0.00603    0.00209    0.00549
C3    1    0.326378    0.682835    0.716295    11.00000    0.01697    0.04136 =
         0.02432    0.01213    0.00433    0.01266
AFIX  43
H3    2    0.249049    0.663876    0.701509    11.00000   -1.20000
AFIX   0
C4    1    0.385777    0.788576    0.730076    11.00000    0.02490    0.03524 =
         0.03211    0.01135    0.00562    0.01910
C5    1    0.497475    0.816615    0.750698    11.00000    0.02508    0.02668 =
         0.03124    0.00711    0.00256    0.01165
AFIX  43
H5    2    0.537235    0.889064    0.759600    11.00000   -1.20000
AFIX   0
C6    1    0.553863    0.738131    0.758793    11.00000    0.01894    0.02561 =
         0.02133    0.00442    0.00080    0.00893
C7    1    0.671629    0.776992    0.776950    11.00000    0.02213    0.02015 =
         0.02566    0.00184    0.00057    0.00697
AFIX  43
H7    2    0.700536    0.851073    0.781510    11.00000   -1.20000
AFIX   0
C8    1    0.856386    0.782900    0.801022    11.00000    0.01780    0.01798 =
         0.03218    0.00013   -0.00184    0.00635
C9    1    0.909779    0.796851    0.749654    11.00000    0.02610    0.02665 =
         0.03772   -0.00436    0.00722    0.00624
AFIX  43
H9    2    0.870809    0.768062    0.706646    11.00000   -1.20000
AFIX   0
C10   1    1.019860    0.852505    0.760091    11.00000    0.02859    0.03693 =
         0.05582   -0.00352    0.01618    0.00452
AFIX  43
H10   2    1.055320    0.862536    0.724319    11.00000   -1.20000
AFIX   0
C11   1    1.077774    0.893265    0.822476    11.00000    0.01941    0.03910 =
         0.07010   -0.00360    0.00165    0.00017
AFIX  43
H11   2    1.153112    0.931027    0.829669    11.00000   -1.20000
AFIX   0
C12   1    1.026138    0.879006    0.873875    11.00000    0.02508    0.03533 =
         0.04923   -0.00166   -0.01212    0.00396
AFIX  43
H12   2    1.066331    0.906424    0.916705    11.00000   -1.20000
AFIX   0
C13   1    0.915106    0.824649    0.864112    11.00000    0.02446    0.02480 =
         0.03170    0.00302   -0.00558    0.00502
C14   1    0.807247    0.925321    0.949379    11.00000    0.05162    0.04857 =
         0.02710   -0.00007   -0.00022    0.01260
C15   1    0.921293    0.561237    0.841214    11.00000    0.01760    0.01994 =
         0.01494    0.00173   -0.00147    0.00782
C16   1    1.034852    0.592448    0.839880    11.00000    0.01917    0.02724 =
         0.01716    0.00457    0.00154    0.00847
C17   1    1.113865    0.624458    0.895171    11.00000    0.01670    0.02936 =
         0.02552    0.00416   -0.00139    0.00641
AFIX  43
H17   2    1.189759    0.645116    0.892602    11.00000   -1.20000
AFIX   0
C18   1    1.080777    0.626042    0.954739    11.00000    0.02224    0.03539 =
         0.01633   -0.00161   -0.00688    0.01027
C19   1    0.971424    0.597124    0.959202    11.00000    0.02588    0.04105 =
         0.01366    0.00180    0.00018    0.01233
AFIX  43
H19   2    0.950404    0.598141    1.000371    11.00000   -1.20000
AFIX   0
C20   1    0.890178    0.565888    0.902739    11.00000    0.01952    0.02769 =
         0.01516    0.00357    0.00051    0.00855
C21   1    0.776617    0.545868    0.912850    11.00000    0.02338    0.03042 =
         0.01419    0.00481    0.00343    0.00982
AFIX  43
H21   2    0.765043    0.541948    0.955487    11.00000   -1.20000
AFIX   0
C22   1    0.589040    0.532379    0.893629    11.00000    0.02054    0.03016 =
         0.01642    0.00793    0.00458    0.01046
C23   1    0.585262    0.612678    0.944797    11.00000    0.02821    0.03368 =
         0.02128    0.00328    0.00525    0.01089
AFIX  43
H23   2    0.650979    0.664726    0.966056    11.00000   -1.20000
AFIX   0
C24   1    0.486287    0.617260    0.964967    11.00000    0.03788    0.04187 =
         0.02465    0.00501    0.01063    0.02044
AFIX  43
H24   2    0.484771    0.671818    1.000238    11.00000   -1.20000
AFIX   0
C25   1    0.389703    0.542500    0.933811    11.00000    0.02758    0.05064 =
         0.03104    0.01352    0.01473    0.02057
AFIX  43
H25   2    0.321915    0.545826    0.947466    11.00000   -1.20000
AFIX   0
C26   1    0.392688    0.462554    0.882407    11.00000    0.02087    0.03995 =
         0.02881    0.01045    0.00604    0.00761
AFIX  43
H26   2    0.326535    0.411534    0.860703    11.00000   -1.20000
AFIX   0
C27   1    0.491297    0.456825    0.862674    11.00000    0.02150    0.03013 =
         0.01861    0.00692    0.00332    0.00876
C28   1    0.500436    0.252844    0.840123    11.00000    0.02540    0.03470 =
         0.02752    0.00780    0.00276    0.00906
C29   1    1.014100    0.308487    0.744013    11.00000    0.01879    0.02096 =
         0.02347    0.00463    0.00299    0.00672
C30   1    1.089751    0.281538    0.789548    11.00000    0.02212    0.02765 =
         0.02481    0.00559    0.00084    0.00733
C31   1    1.161208    0.222437    0.771774    11.00000    0.02281    0.02903 =
         0.03915    0.01001    0.00060    0.01090
AFIX  43
H31   2    1.209270    0.205243    0.803707    11.00000   -1.20000
AFIX   0
C32   1    1.162307    0.187992    0.706250    11.00000    0.02677    0.02739 =
         0.04554    0.00602    0.00858    0.01628
C33   1    1.094144    0.212491    0.659778    11.00000    0.02979    0.02911 =
         0.03188    0.00248    0.00924    0.01315
AFIX  43
H33   2    1.096943    0.189068    0.615396    11.00000   -1.20000
AFIX   0
C34   1    1.019215    0.272688    0.677384    11.00000    0.02110    0.02226 =
         0.02532    0.00388    0.00507    0.00793
C35   1    0.952934    0.296490    0.624808    11.00000    0.02650    0.02506 =
         0.01884    0.00122    0.00708    0.00671
AFIX  43
H35   2    0.964444    0.269876    0.582523    11.00000   -1.20000
AFIX   0
C36   1    0.821340    0.360369    0.569236    11.00000    0.01821    0.03069 =
         0.01399    0.00305    0.00453    0.00507
C37   1    0.765555    0.270939    0.521217    11.00000    0.03235    0.02945 =
         0.01984    0.00234    0.00371    0.00196
AFIX  43
H37   2    0.768294    0.202386    0.527231    11.00000   -1.20000
AFIX   0
C38   1    0.706019    0.281695    0.464646    11.00000    0.03065    0.04174 =
         0.01822   -0.00158   -0.00072   -0.00198
AFIX  43
H38   2    0.667965    0.220362    0.432261    11.00000   -1.20000
AFIX   0
C39   1    0.701726    0.380705    0.455131    11.00000    0.02466    0.04952 =
         0.01547    0.00537   -0.00169    0.00695
AFIX  43
H39   2    0.660658    0.387519    0.416389    11.00000   -1.20000
AFIX   0
C40   1    0.757661    0.470538    0.502387    11.00000    0.02005    0.03897 =
         0.01943    0.00806    0.00290    0.00976
AFIX  43
H40   2    0.755545    0.538921    0.495766    11.00000   -1.20000
AFIX   0
C41   1    0.816811    0.460245    0.559450    11.00000    0.01591    0.03020 =
         0.01493    0.00175    0.00314    0.00611
C42   1    1.015718    0.602696    0.594708    11.00000    0.02140    0.03044 =
         0.02237    0.00200    0.00236    0.00424
C43   1    0.608980    0.413073    0.647014    11.00000    0.01500    0.02676 =
         0.01129    0.00093    0.00101    0.00810
C44   1    0.554813    0.466682    0.607307    11.00000    0.01798    0.02676 =
         0.01501    0.00403    0.00134    0.00745
C45   1    0.457149    0.417350    0.565360    11.00000    0.01993    0.03773 =
         0.01761    0.00597   -0.00256    0.00994
AFIX  43
H45   2    0.423350    0.455315    0.538734    11.00000   -1.20000
AFIX   0
C46   1    0.408758    0.311412    0.562504    11.00000    0.01811    0.04123 =
         0.02144    0.00220   -0.00586    0.00342
C47   1    0.457812    0.254828    0.599479    11.00000    0.02337    0.03092 =
         0.02239    0.00282    0.00021    0.00267
AFIX  43
H47   2    0.423568    0.182308    0.596919    11.00000   -1.20000
AFIX   0
C48   1    0.559094    0.304528    0.641256    11.00000    0.01936    0.02754 =
         0.01483    0.00160    0.00149    0.00649
C49   1    0.606101    0.237107    0.676768    11.00000    0.02472    0.02224 =
         0.01760    0.00186    0.00383    0.00474
AFIX  43
H49   2    0.560837    0.168462    0.674753    11.00000   -1.20000
AFIX   0
C50   1    0.741406    0.182933    0.737445    11.00000    0.02321    0.02426 =
         0.02402    0.00767    0.00485    0.00721
C51   1    0.780506    0.207010    0.804020    11.00000    0.03249    0.02667 =
         0.02480    0.00505    0.00253    0.00996
AFIX  43
H51   2    0.771493    0.269416    0.830238    11.00000   -1.20000
AFIX   0
C52   1    0.831998    0.141331    0.832127    11.00000    0.03904    0.03132 =
         0.02901    0.01128   -0.00140    0.00958
AFIX  43
H52   2    0.855620    0.157157    0.877686    11.00000   -1.20000
AFIX   0
C53   1    0.849456    0.051991    0.793982    11.00000    0.04117    0.02965 =
         0.04117    0.01523    0.00200    0.01446
AFIX  43
H53   2    0.887482    0.008245    0.813188    11.00000   -1.20000
AFIX   0
C54   1    0.811328    0.026998    0.728036    11.00000    0.04425    0.02518 =
         0.04247    0.00912    0.01076    0.01557
AFIX  43
H54   2    0.823782   -0.033777    0.701932    11.00000   -1.20000
AFIX   0
C55   1    0.754519    0.090513    0.699411    11.00000    0.03269    0.02484 =
         0.02547    0.00656    0.00874    0.00858
C56   1    0.593301   -0.051521    0.604321    11.00000    0.06739    0.03174 =
         0.03315   -0.00300    0.00695    0.00451
PART -1
AFIX  66
C61   1    0.000529    0.034887    0.480360    10.50000    0.11551    0.03045 =
         0.04986   -0.01468    0.01369   -0.00378
C62   1    0.101067    0.010316    0.492296    10.50000    0.09049    0.09824 =
         0.12056   -0.05541    0.06956   -0.00139
AFIX  43
H62   2    0.157574    0.033861    0.469103    10.50000   -1.20000
AFIX  65
C63   1    0.118926   -0.048703    0.538168    10.50000    0.07756    0.08712 =
         0.16798   -0.06545   -0.02323    0.04385
AFIX  43
H63   2    0.187639   -0.065496    0.546326    10.50000   -1.20000
AFIX  65
C64   1    0.036247   -0.083153    0.572103    10.50000    0.07631    0.05012 =
         0.07327   -0.01076   -0.00184   -0.00968
AFIX  43
H64   2    0.048454   -0.123491    0.603454    10.50000   -1.20000
AFIX  65
C65   1   -0.064290   -0.058584    0.560167    10.50000    0.07789    0.05953 =
         0.04651    0.00485    0.00767   -0.01711
AFIX  43
H65   2   -0.120797   -0.082129    0.583360    10.50000   -1.20000
AFIX  65
C66   1   -0.082151    0.000436    0.514295    10.50000    0.04544    0.05072 =
         0.08038   -0.01414   -0.00280    0.00398
AFIX  43
H66   2   -0.150864    0.017228    0.506138    10.50000   -1.20000
AFIX   0
C67   1   -0.003717    0.106294    0.434115    10.50000    0.12342    0.04700 =
         0.22211    0.03902   -0.07673   -0.01740
AFIX 137
H67A  2   -0.080551    0.104711    0.419011    10.50000   -1.50000
H67B  2    0.029431    0.082105    0.397055    10.50000   -1.50000
H67C  2    0.037183    0.178907    0.455945    10.50000   -1.50000
PART 0
PART -1
AFIX  66
C71   1    1.522227    1.030118    1.021024    10.50000    0.19143    0.21721 =
         0.09947    0.06865    0.04893    0.10520
C72   1    1.524779    1.052948    0.960216    10.50000    0.19143    0.21721 =
         0.09947    0.06865    0.04893    0.10520
AFIX  43
H72   2    1.574343    1.115502    0.955589    10.50000   -1.20000
AFIX  65
C73   1    1.454812    0.984253    0.906177    10.50000    0.19143    0.21721 =
         0.09947    0.06865    0.04893    0.10520
AFIX  43
H73   2    1.456557    0.999856    0.864618    10.50000   -1.20000
AFIX  65
C74   1    1.382293    0.892727    0.912946    10.50000    0.19143    0.21721 =
         0.09947    0.06865    0.04893    0.10520
AFIX  43
H74   2    1.334474    0.845777    0.876013    10.50000   -1.20000
AFIX  65
C75   1    1.379739    0.869896    0.973754    10.50000    0.19143    0.21721 =
         0.09947    0.06865    0.04893    0.10520
AFIX  43
H75   2    1.330175    0.807342    0.978380    10.50000   -1.20000
AFIX  65
C76   1    1.449706    0.938591    1.027793    10.50000    0.19143    0.21721 =
         0.09947    0.06865    0.04893    0.10520
AFIX  43
H76   2    1.447961    0.922987    1.069353    10.50000   -1.20000
AFIX   0
C77   1    1.601596    1.121332    1.083773    10.50000    0.19143    0.21721 =
         0.09947    0.06865    0.04893    0.10520
AFIX 137
H77A  2    1.587799    1.099839    1.124089    10.50000   -1.50000
H77B  2    1.584476    1.189657    1.083690    10.50000   -1.50000
H77C  2    1.679189    1.128143    1.080444    10.50000   -1.50000
PART 0
AFIX   0
HKLF 4


REM  s21mdj11_auto_a.res in P-1
REM wR2 = 0.0792, GooF = S = 1.020, Restrained GooF = 1.025 for all data
REM R1 = 0.0298 for 12505 Fo > 4sig(Fo) and 0.0318 for all 13330 data
REM 879 parameters refined using 1 restraints

END

WGHT      0.0387      2.2324

REM Highest difference peak  0.837,  deepest hole -0.685,  1-sigma level  0.059
Q1    1   1.3527  0.8238  0.8940  11.00000  0.05    0.76
Q2    1   1.4179  0.9478  0.9123  11.00000  0.05    0.70
Q3    1   1.4805  0.8835  0.9904  11.00000  0.05    0.52
Q4    1   0.8573  0.3739  0.6661  11.00000  0.05    0.47
Q5    1  -0.0521  0.0181  0.4927  11.00000  0.05    0.46
Q6    1   1.6412  1.1175  1.0561  11.00000  0.05    0.43
Q7    1   0.0451  0.1043  0.3954  11.00000  0.05    0.40
Q8    1   0.9027  0.5623  0.8729  11.00000  0.05    0.36
Q9    1   1.2228  0.0761  0.6532  11.00000  0.05    0.33
Q10   1   0.2603  0.2809  0.5434  11.00000  0.05    0.33
;
_shelx_res_checksum              95971
